# Supplementary material for: The influence of a manipulation of threat on experimentally-induced secondary hyperalgesia
Source: PeerJ. 2022 Jun 20;10:e13512. doi: 10.7717/peerj.13512 (PMC9220919; doi:10.7717/peerj.13512)
Supplement: Supplemental Information 9 [file peerj-10-13512-s009.csv]

id	time	phase	site	modality	rating	Group_allocation	Age	Sex	Ethnicity	Caffeine_intake	Medication_use	Detection_threshold_R	Detection_threshold_L	Intensity_used	Dominance	Time_and_day	Notes	damage_right	damage_left	anxious_right	anxious_left	notes	group	cidi_1	cidi_2	cidi_3	cidi_4	cidi_5	cidi_6	cidi_7	cidi_8	cidi_9	cidi_10	cidi_11	cidi_12	cidi_13	cidi_14	cidi_15	cidi_16	cidi_17	cidi_18	cidi_19	cidi_20	cidi_21	cidi_22	cidi_23	cidi_24	cidi_25	cidi_26
STM01	15	orientation	right	CW	-48	2	51	Female	Afrikaans	2 cups	None	1.9	1.7	1.8	Left	14h00 04/10/2019	Missing item 8 of PCS	2	2	2	2	NA	2	2	2	2	2	2	2	2	2	2	2	2	2	1	2	1	2	1	2	2	1	1	1	2	2	2	2
STM01	15	orientation	right	BR	-45	2	51	Female	Afrikaans	2 cups	None	1.9	1.7	1.8	Left	14h00 04/10/2019	Missing item 8 of PCS	2	2	2	2	NA	2	2	2	2	2	2	2	2	2	2	2	2	2	1	2	1	2	1	2	2	1	1	1	2	2	2	2
STM01	15	orientation	right	VFF	-40	2	51	Female	Afrikaans	2 cups	None	1.9	1.7	1.8	Left	14h00 04/10/2019	Missing item 8 of PCS	2	2	2	2	NA	2	2	2	2	2	2	2	2	2	2	2	2	2	1	2	1	2	1	2	2	1	1	1	2	2	2	2
STM01	15	orientation	right	128	-35	2	51	Female	Afrikaans	2 cups	None	1.9	1.7	1.8	Left	14h00 04/10/2019	Missing item 8 of PCS	2	2	2	2	NA	2	2	2	2	2	2	2	2	2	2	2	2	2	1	2	1	2	1	2	2	1	1	1	2	2	2	2
STM01	15	orientation	right	256	-30	2	51	Female	Afrikaans	2 cups	None	1.9	1.7	1.8	Left	14h00 04/10/2019	Missing item 8 of PCS	2	2	2	2	NA	2	2	2	2	2	2	2	2	2	2	2	2	2	1	2	1	2	1	2	2	1	1	1	2	2	2	2
STM01	15	orientation	right	estim	NA	2	51	Female	Afrikaans	2 cups	None	1.9	1.7	1.8	Left	14h00 04/10/2019	Missing item 8 of PCS	2	2	2	2	NA	2	2	2	2	2	2	2	2	2	2	2	2	2	1	2	1	2	1	2	2	1	1	1	2	2	2	2
STM01	15	orientation	left	CW	-48	2	51	Female	Afrikaans	2 cups	None	1.9	1.7	1.8	Left	14h00 04/10/2019	Missing item 8 of PCS	2	2	2	2	NA	2	2	2	2	2	2	2	2	2	2	2	2	2	1	2	1	2	1	2	2	1	1	1	2	2	2	2
STM01	15	orientation	left	BR	-46	2	51	Female	Afrikaans	2 cups	None	1.9	1.7	1.8	Left	14h00 04/10/2019	Missing item 8 of PCS	2	2	2	2	NA	2	2	2	2	2	2	2	2	2	2	2	2	2	1	2	1	2	1	2	2	1	1	1	2	2	2	2
STM01	15	orientation	left	VFF	-43	2	51	Female	Afrikaans	2 cups	None	1.9	1.7	1.8	Left	14h00 04/10/2019	Missing item 8 of PCS	2	2	2	2	NA	2	2	2	2	2	2	2	2	2	2	2	2	2	1	2	1	2	1	2	2	1	1	1	2	2	2	2
STM01	15	orientation	left	128	-42.5	2	51	Female	Afrikaans	2 cups	None	1.9	1.7	1.8	Left	14h00 04/10/2019	Missing item 8 of PCS	2	2	2	2	NA	2	2	2	2	2	2	2	2	2	2	2	2	2	1	2	1	2	1	2	2	1	1	1	2	2	2	2
STM01	15	orientation	left	256	-39	2	51	Female	Afrikaans	2 cups	None	1.9	1.7	1.8	Left	14h00 04/10/2019	Missing item 8 of PCS	2	2	2	2	NA	2	2	2	2	2	2	2	2	2	2	2	2	2	1	2	1	2	1	2	2	1	1	1	2	2	2	2
STM01	15	orientation	left	estim	NA	2	51	Female	Afrikaans	2 cups	None	1.9	1.7	1.8	Left	14h00 04/10/2019	Missing item 8 of PCS	2	2	2	2	NA	2	2	2	2	2	2	2	2	2	2	2	2	2	1	2	1	2	1	2	2	1	1	1	2	2	2	2
STM01	6	baseline	right	128	-47	2	51	Female	Afrikaans	2 cups	None	1.9	1.7	1.8	Left	14h00 04/10/2019	Missing item 8 of PCS	2	2	2	2	NA	2	2	2	2	2	2	2	2	2	2	2	2	2	1	2	1	2	1	2	2	1	1	1	2	2	2	2
STM01	6	baseline	right	estim	10	2	51	Female	Afrikaans	2 cups	None	1.9	1.7	1.8	Left	14h00 04/10/2019	Missing item 8 of PCS	2	2	2	2	NA	2	2	2	2	2	2	2	2	2	2	2	2	2	1	2	1	2	1	2	2	1	1	1	2	2	2	2
STM01	6	baseline	right	VFF	-40	2	51	Female	Afrikaans	2 cups	None	1.9	1.7	1.8	Left	14h00 04/10/2019	Missing item 8 of PCS	2	2	2	2	NA	2	2	2	2	2	2	2	2	2	2	2	2	2	1	2	1	2	1	2	2	1	1	1	2	2	2	2
STM01	6	baseline	right	256	12.5	2	51	Female	Afrikaans	2 cups	None	1.9	1.7	1.8	Left	14h00 04/10/2019	Missing item 8 of PCS	2	2	2	2	NA	2	2	2	2	2	2	2	2	2	2	2	2	2	1	2	1	2	1	2	2	1	1	1	2	2	2	2
STM01	6	baseline	right	BR	-35	2	51	Female	Afrikaans	2 cups	None	1.9	1.7	1.8	Left	14h00 04/10/2019	Missing item 8 of PCS	2	2	2	2	NA	2	2	2	2	2	2	2	2	2	2	2	2	2	1	2	1	2	1	2	2	1	1	1	2	2	2	2
STM01	6	baseline	right	CW	-33	2	51	Female	Afrikaans	2 cups	None	1.9	1.7	1.8	Left	14h00 04/10/2019	Missing item 8 of PCS	2	2	2	2	NA	2	2	2	2	2	2	2	2	2	2	2	2	2	1	2	1	2	1	2	2	1	1	1	2	2	2	2
STM01	6	baseline	left	128	4	2	51	Female	Afrikaans	2 cups	None	1.9	1.7	1.8	Left	14h00 04/10/2019	Missing item 8 of PCS	2	2	2	2	NA	2	2	2	2	2	2	2	2	2	2	2	2	2	1	2	1	2	1	2	2	1	1	1	2	2	2	2
STM01	6	baseline	left	estim	20.5	2	51	Female	Afrikaans	2 cups	None	1.9	1.7	1.8	Left	14h00 04/10/2019	Missing item 8 of PCS	2	2	2	2	NA	2	2	2	2	2	2	2	2	2	2	2	2	2	1	2	1	2	1	2	2	1	1	1	2	2	2	2
STM01	6	baseline	left	VFF	-38	2	51	Female	Afrikaans	2 cups	None	1.9	1.7	1.8	Left	14h00 04/10/2019	Missing item 8 of PCS	2	2	2	2	NA	2	2	2	2	2	2	2	2	2	2	2	2	2	1	2	1	2	1	2	2	1	1	1	2	2	2	2
STM01	6	baseline	left	256	15	2	51	Female	Afrikaans	2 cups	None	1.9	1.7	1.8	Left	14h00 04/10/2019	Missing item 8 of PCS	2	2	2	2	NA	2	2	2	2	2	2	2	2	2	2	2	2	2	1	2	1	2	1	2	2	1	1	1	2	2	2	2
STM01	6	baseline	left	BR	-30	2	51	Female	Afrikaans	2 cups	None	1.9	1.7	1.8	Left	14h00 04/10/2019	Missing item 8 of PCS	2	2	2	2	NA	2	2	2	2	2	2	2	2	2	2	2	2	2	1	2	1	2	1	2	2	1	1	1	2	2	2	2
STM01	6	baseline	left	CW	-40	2	51	Female	Afrikaans	2 cups	None	1.9	1.7	1.8	Left	14h00 04/10/2019	Missing item 8 of PCS	2	2	2	2	NA	2	2	2	2	2	2	2	2	2	2	2	2	2	1	2	1	2	1	2	2	1	1	1	2	2	2	2
STM01	4	baseline	right	VFF	-45	2	51	Female	Afrikaans	2 cups	None	1.9	1.7	1.8	Left	14h00 04/10/2019	Missing item 8 of PCS	2	2	2	2	NA	2	2	2	2	2	2	2	2	2	2	2	2	2	1	2	1	2	1	2	2	1	1	1	2	2	2	2
STM01	4	baseline	right	CW	-42	2	51	Female	Afrikaans	2 cups	None	1.9	1.7	1.8	Left	14h00 04/10/2019	Missing item 8 of PCS	2	2	2	2	NA	2	2	2	2	2	2	2	2	2	2	2	2	2	1	2	1	2	1	2	2	1	1	1	2	2	2	2
STM01	4	baseline	right	estim	30	2	51	Female	Afrikaans	2 cups	None	1.9	1.7	1.8	Left	14h00 04/10/2019	Missing item 8 of PCS	2	2	2	2	NA	2	2	2	2	2	2	2	2	2	2	2	2	2	1	2	1	2	1	2	2	1	1	1	2	2	2	2
STM01	4	baseline	right	256	20	2	51	Female	Afrikaans	2 cups	None	1.9	1.7	1.8	Left	14h00 04/10/2019	Missing item 8 of PCS	2	2	2	2	NA	2	2	2	2	2	2	2	2	2	2	2	2	2	1	2	1	2	1	2	2	1	1	1	2	2	2	2
STM01	4	baseline	right	128	25	2	51	Female	Afrikaans	2 cups	None	1.9	1.7	1.8	Left	14h00 04/10/2019	Missing item 8 of PCS	2	2	2	2	NA	2	2	2	2	2	2	2	2	2	2	2	2	2	1	2	1	2	1	2	2	1	1	1	2	2	2	2
STM01	4	baseline	right	BR	-35	2	51	Female	Afrikaans	2 cups	None	1.9	1.7	1.8	Left	14h00 04/10/2019	Missing item 8 of PCS	2	2	2	2	NA	2	2	2	2	2	2	2	2	2	2	2	2	2	1	2	1	2	1	2	2	1	1	1	2	2	2	2
STM01	4	baseline	left	VFF	-45	2	51	Female	Afrikaans	2 cups	None	1.9	1.7	1.8	Left	14h00 04/10/2019	Missing item 8 of PCS	2	2	2	2	NA	2	2	2	2	2	2	2	2	2	2	2	2	2	1	2	1	2	1	2	2	1	1	1	2	2	2	2
STM01	4	baseline	left	CW	-47.5	2	51	Female	Afrikaans	2 cups	None	1.9	1.7	1.8	Left	14h00 04/10/2019	Missing item 8 of PCS	2	2	2	2	NA	2	2	2	2	2	2	2	2	2	2	2	2	2	1	2	1	2	1	2	2	1	1	1	2	2	2	2
STM01	4	baseline	left	estim	35	2	51	Female	Afrikaans	2 cups	None	1.9	1.7	1.8	Left	14h00 04/10/2019	Missing item 8 of PCS	2	2	2	2	NA	2	2	2	2	2	2	2	2	2	2	2	2	2	1	2	1	2	1	2	2	1	1	1	2	2	2	2
STM01	4	baseline	left	256	30	2	51	Female	Afrikaans	2 cups	None	1.9	1.7	1.8	Left	14h00 04/10/2019	Missing item 8 of PCS	2	2	2	2	NA	2	2	2	2	2	2	2	2	2	2	2	2	2	1	2	1	2	1	2	2	1	1	1	2	2	2	2
STM01	4	baseline	left	128	15.5	2	51	Female	Afrikaans	2 cups	None	1.9	1.7	1.8	Left	14h00 04/10/2019	Missing item 8 of PCS	2	2	2	2	NA	2	2	2	2	2	2	2	2	2	2	2	2	2	1	2	1	2	1	2	2	1	1	1	2	2	2	2
STM01	4	baseline	left	BR	-46	2	51	Female	Afrikaans	2 cups	None	1.9	1.7	1.8	Left	14h00 04/10/2019	Missing item 8 of PCS	2	2	2	2	NA	2	2	2	2	2	2	2	2	2	2	2	2	2	1	2	1	2	1	2	2	1	1	1	2	2	2	2
STM01	2	baseline	right	estim	40	2	51	Female	Afrikaans	2 cups	None	1.9	1.7	1.8	Left	14h00 04/10/2019	Missing item 8 of PCS	2	2	2	2	NA	2	2	2	2	2	2	2	2	2	2	2	2	2	1	2	1	2	1	2	2	1	1	1	2	2	2	2
STM01	2	baseline	right	128	27.5	2	51	Female	Afrikaans	2 cups	None	1.9	1.7	1.8	Left	14h00 04/10/2019	Missing item 8 of PCS	2	2	2	2	NA	2	2	2	2	2	2	2	2	2	2	2	2	2	1	2	1	2	1	2	2	1	1	1	2	2	2	2
STM01	2	baseline	right	BR	-36	2	51	Female	Afrikaans	2 cups	None	1.9	1.7	1.8	Left	14h00 04/10/2019	Missing item 8 of PCS	2	2	2	2	NA	2	2	2	2	2	2	2	2	2	2	2	2	2	1	2	1	2	1	2	2	1	1	1	2	2	2	2
STM01	2	baseline	right	CW	-30	2	51	Female	Afrikaans	2 cups	None	1.9	1.7	1.8	Left	14h00 04/10/2019	Missing item 8 of PCS	2	2	2	2	NA	2	2	2	2	2	2	2	2	2	2	2	2	2	1	2	1	2	1	2	2	1	1	1	2	2	2	2
STM01	2	baseline	right	VFF	-15	2	51	Female	Afrikaans	2 cups	None	1.9	1.7	1.8	Left	14h00 04/10/2019	Missing item 8 of PCS	2	2	2	2	NA	2	2	2	2	2	2	2	2	2	2	2	2	2	1	2	1	2	1	2	2	1	1	1	2	2	2	2
STM01	2	baseline	right	256	-20	2	51	Female	Afrikaans	2 cups	None	1.9	1.7	1.8	Left	14h00 04/10/2019	Missing item 8 of PCS	2	2	2	2	NA	2	2	2	2	2	2	2	2	2	2	2	2	2	1	2	1	2	1	2	2	1	1	1	2	2	2	2
STM01	2	baseline	left	estim	38	2	51	Female	Afrikaans	2 cups	None	1.9	1.7	1.8	Left	14h00 04/10/2019	Missing item 8 of PCS	2	2	2	2	NA	2	2	2	2	2	2	2	2	2	2	2	2	2	1	2	1	2	1	2	2	1	1	1	2	2	2	2
STM01	2	baseline	left	128	25	2	51	Female	Afrikaans	2 cups	None	1.9	1.7	1.8	Left	14h00 04/10/2019	Missing item 8 of PCS	2	2	2	2	NA	2	2	2	2	2	2	2	2	2	2	2	2	2	1	2	1	2	1	2	2	1	1	1	2	2	2	2
STM01	2	baseline	left	BR	-40	2	51	Female	Afrikaans	2 cups	None	1.9	1.7	1.8	Left	14h00 04/10/2019	Missing item 8 of PCS	2	2	2	2	NA	2	2	2	2	2	2	2	2	2	2	2	2	2	1	2	1	2	1	2	2	1	1	1	2	2	2	2
STM01	2	baseline	left	CW	-45	2	51	Female	Afrikaans	2 cups	None	1.9	1.7	1.8	Left	14h00 04/10/2019	Missing item 8 of PCS	2	2	2	2	NA	2	2	2	2	2	2	2	2	2	2	2	2	2	1	2	1	2	1	2	2	1	1	1	2	2	2	2
STM01	2	baseline	left	VFF	-48	2	51	Female	Afrikaans	2 cups	None	1.9	1.7	1.8	Left	14h00 04/10/2019	Missing item 8 of PCS	2	2	2	2	NA	2	2	2	2	2	2	2	2	2	2	2	2	2	1	2	1	2	1	2	2	1	1	1	2	2	2	2
STM01	2	baseline	left	256	10	2	51	Female	Afrikaans	2 cups	None	1.9	1.7	1.8	Left	14h00 04/10/2019	Missing item 8 of PCS	2	2	2	2	NA	2	2	2	2	2	2	2	2	2	2	2	2	2	1	2	1	2	1	2	2	1	1	1	2	2	2	2
STM01	0	hfs	right	hfs_train	49	2	51	Female	Afrikaans	2 cups	None	1.9	1.7	1.8	Left	14h00 04/10/2019	Missing item 8 of PCS	2	2	2	2	NA	2	2	2	2	2	2	2	2	2	2	2	2	2	1	2	1	2	1	2	2	1	1	1	2	2	2	2
STM01	0	hfs	right	hfs_train	50	2	51	Female	Afrikaans	2 cups	None	1.9	1.7	1.8	Left	14h00 04/10/2019	Missing item 8 of PCS	2	2	2	2	NA	2	2	2	2	2	2	2	2	2	2	2	2	2	1	2	1	2	1	2	2	1	1	1	2	2	2	2
STM01	0	hfs	right	hfs_train	50	2	51	Female	Afrikaans	2 cups	None	1.9	1.7	1.8	Left	14h00 04/10/2019	Missing item 8 of PCS	2	2	2	2	NA	2	2	2	2	2	2	2	2	2	2	2	2	2	1	2	1	2	1	2	2	1	1	1	2	2	2	2
STM01	0	hfs	right	hfs_train	50	2	51	Female	Afrikaans	2 cups	None	1.9	1.7	1.8	Left	14h00 04/10/2019	Missing item 8 of PCS	2	2	2	2	NA	2	2	2	2	2	2	2	2	2	2	2	2	2	1	2	1	2	1	2	2	1	1	1	2	2	2	2
STM01	0	hfs	right	hfs_train	50	2	51	Female	Afrikaans	2 cups	None	1.9	1.7	1.8	Left	14h00 04/10/2019	Missing item 8 of PCS	2	2	2	2	NA	2	2	2	2	2	2	2	2	2	2	2	2	2	1	2	1	2	1	2	2	1	1	1	2	2	2	2
STM01	0	hfs	left	hfs_train	50	2	51	Female	Afrikaans	2 cups	None	1.9	1.7	1.8	Left	14h00 04/10/2019	Missing item 8 of PCS	2	2	2	2	NA	2	2	2	2	2	2	2	2	2	2	2	2	2	1	2	1	2	1	2	2	1	1	1	2	2	2	2
STM01	0	hfs	left	hfs_train	50	2	51	Female	Afrikaans	2 cups	None	1.9	1.7	1.8	Left	14h00 04/10/2019	Missing item 8 of PCS	2	2	2	2	NA	2	2	2	2	2	2	2	2	2	2	2	2	2	1	2	1	2	1	2	2	1	1	1	2	2	2	2
STM01	0	hfs	left	hfs_train	50	2	51	Female	Afrikaans	2 cups	None	1.9	1.7	1.8	Left	14h00 04/10/2019	Missing item 8 of PCS	2	2	2	2	NA	2	2	2	2	2	2	2	2	2	2	2	2	2	1	2	1	2	1	2	2	1	1	1	2	2	2	2
STM01	0	hfs	left	hfs_train	50	2	51	Female	Afrikaans	2 cups	None	1.9	1.7	1.8	Left	14h00 04/10/2019	Missing item 8 of PCS	2	2	2	2	NA	2	2	2	2	2	2	2	2	2	2	2	2	2	1	2	1	2	1	2	2	1	1	1	2	2	2	2
STM01	0	hfs	left	hfs_train	50	2	51	Female	Afrikaans	2 cups	None	1.9	1.7	1.8	Left	14h00 04/10/2019	Missing item 8 of PCS	2	2	2	2	NA	2	2	2	2	2	2	2	2	2	2	2	2	2	1	2	1	2	1	2	2	1	1	1	2	2	2	2
STM01	20	test	right	256	30	2	51	Female	Afrikaans	2 cups	None	1.9	1.7	1.8	Left	14h00 04/10/2019	Missing item 8 of PCS	2	2	2	2	NA	2	2	2	2	2	2	2	2	2	2	2	2	2	1	2	1	2	1	2	2	1	1	1	2	2	2	2
STM01	20	test	right	BR	-35	2	51	Female	Afrikaans	2 cups	None	1.9	1.7	1.8	Left	14h00 04/10/2019	Missing item 8 of PCS	2	2	2	2	NA	2	2	2	2	2	2	2	2	2	2	2	2	2	1	2	1	2	1	2	2	1	1	1	2	2	2	2
STM01	20	test	right	CW	-40	2	51	Female	Afrikaans	2 cups	None	1.9	1.7	1.8	Left	14h00 04/10/2019	Missing item 8 of PCS	2	2	2	2	NA	2	2	2	2	2	2	2	2	2	2	2	2	2	1	2	1	2	1	2	2	1	1	1	2	2	2	2
STM01	20	test	right	VFF	28	2	51	Female	Afrikaans	2 cups	None	1.9	1.7	1.8	Left	14h00 04/10/2019	Missing item 8 of PCS	2	2	2	2	NA	2	2	2	2	2	2	2	2	2	2	2	2	2	1	2	1	2	1	2	2	1	1	1	2	2	2	2
STM01	20	test	right	estim	49	2	51	Female	Afrikaans	2 cups	None	1.9	1.7	1.8	Left	14h00 04/10/2019	Missing item 8 of PCS	2	2	2	2	NA	2	2	2	2	2	2	2	2	2	2	2	2	2	1	2	1	2	1	2	2	1	1	1	2	2	2	2
STM01	20	test	right	128	49.5	2	51	Female	Afrikaans	2 cups	None	1.9	1.7	1.8	Left	14h00 04/10/2019	Missing item 8 of PCS	2	2	2	2	NA	2	2	2	2	2	2	2	2	2	2	2	2	2	1	2	1	2	1	2	2	1	1	1	2	2	2	2
STM01	20	test	left	256	47	2	51	Female	Afrikaans	2 cups	None	1.9	1.7	1.8	Left	14h00 04/10/2019	Missing item 8 of PCS	2	2	2	2	NA	2	2	2	2	2	2	2	2	2	2	2	2	2	1	2	1	2	1	2	2	1	1	1	2	2	2	2
STM01	20	test	left	BR	-35	2	51	Female	Afrikaans	2 cups	None	1.9	1.7	1.8	Left	14h00 04/10/2019	Missing item 8 of PCS	2	2	2	2	NA	2	2	2	2	2	2	2	2	2	2	2	2	2	1	2	1	2	1	2	2	1	1	1	2	2	2	2
STM01	20	test	left	CW	10	2	51	Female	Afrikaans	2 cups	None	1.9	1.7	1.8	Left	14h00 04/10/2019	Missing item 8 of PCS	2	2	2	2	NA	2	2	2	2	2	2	2	2	2	2	2	2	2	1	2	1	2	1	2	2	1	1	1	2	2	2	2
STM01	20	test	left	VFF	18	2	51	Female	Afrikaans	2 cups	None	1.9	1.7	1.8	Left	14h00 04/10/2019	Missing item 8 of PCS	2	2	2	2	NA	2	2	2	2	2	2	2	2	2	2	2	2	2	1	2	1	2	1	2	2	1	1	1	2	2	2	2
STM01	20	test	left	estim	45	2	51	Female	Afrikaans	2 cups	None	1.9	1.7	1.8	Left	14h00 04/10/2019	Missing item 8 of PCS	2	2	2	2	NA	2	2	2	2	2	2	2	2	2	2	2	2	2	1	2	1	2	1	2	2	1	1	1	2	2	2	2
STM01	20	test	left	128	50	2	51	Female	Afrikaans	2 cups	None	1.9	1.7	1.8	Left	14h00 04/10/2019	Missing item 8 of PCS	2	2	2	2	NA	2	2	2	2	2	2	2	2	2	2	2	2	2	1	2	1	2	1	2	2	1	1	1	2	2	2	2
STM01	20	test_sa	right	E	5	2	51	Female	Afrikaans	2 cups	None	1.9	1.7	1.8	Left	14h00 04/10/2019	Missing item 8 of PCS	2	2	2	2	NA	2	2	2	2	2	2	2	2	2	2	2	2	2	1	2	1	2	1	2	2	1	1	1	2	2	2	2
STM01	20	test_sa	right	A	6	2	51	Female	Afrikaans	2 cups	None	1.9	1.7	1.8	Left	14h00 04/10/2019	Missing item 8 of PCS	2	2	2	2	NA	2	2	2	2	2	2	2	2	2	2	2	2	2	1	2	1	2	1	2	2	1	1	1	2	2	2	2
STM01	20	test_sa	right	D	4	2	51	Female	Afrikaans	2 cups	None	1.9	1.7	1.8	Left	14h00 04/10/2019	Missing item 8 of PCS	2	2	2	2	NA	2	2	2	2	2	2	2	2	2	2	2	2	2	1	2	1	2	1	2	2	1	1	1	2	2	2	2
STM01	20	test_sa	right	H	2	2	51	Female	Afrikaans	2 cups	None	1.9	1.7	1.8	Left	14h00 04/10/2019	Missing item 8 of PCS	2	2	2	2	NA	2	2	2	2	2	2	2	2	2	2	2	2	2	1	2	1	2	1	2	2	1	1	1	2	2	2	2
STM01	20	test_sa	right	C	2	2	51	Female	Afrikaans	2 cups	None	1.9	1.7	1.8	Left	14h00 04/10/2019	Missing item 8 of PCS	2	2	2	2	NA	2	2	2	2	2	2	2	2	2	2	2	2	2	1	2	1	2	1	2	2	1	1	1	2	2	2	2
STM01	20	test_sa	right	G	2	2	51	Female	Afrikaans	2 cups	None	1.9	1.7	1.8	Left	14h00 04/10/2019	Missing item 8 of PCS	2	2	2	2	NA	2	2	2	2	2	2	2	2	2	2	2	2	2	1	2	1	2	1	2	2	1	1	1	2	2	2	2
STM01	20	test_sa	right	B	6	2	51	Female	Afrikaans	2 cups	None	1.9	1.7	1.8	Left	14h00 04/10/2019	Missing item 8 of PCS	2	2	2	2	NA	2	2	2	2	2	2	2	2	2	2	2	2	2	1	2	1	2	1	2	2	1	1	1	2	2	2	2
STM01	20	test_sa	right	F	4	2	51	Female	Afrikaans	2 cups	None	1.9	1.7	1.8	Left	14h00 04/10/2019	Missing item 8 of PCS	2	2	2	2	NA	2	2	2	2	2	2	2	2	2	2	2	2	2	1	2	1	2	1	2	2	1	1	1	2	2	2	2
STM01	20	test_sa	left	E	7	2	51	Female	Afrikaans	2 cups	None	1.9	1.7	1.8	Left	14h00 04/10/2019	Missing item 8 of PCS	2	2	2	2	NA	2	2	2	2	2	2	2	2	2	2	2	2	2	1	2	1	2	1	2	2	1	1	1	2	2	2	2
STM01	20	test_sa	left	A	6	2	51	Female	Afrikaans	2 cups	None	1.9	1.7	1.8	Left	14h00 04/10/2019	Missing item 8 of PCS	2	2	2	2	NA	2	2	2	2	2	2	2	2	2	2	2	2	2	1	2	1	2	1	2	2	1	1	1	2	2	2	2
STM01	20	test_sa	left	D	2	2	51	Female	Afrikaans	2 cups	None	1.9	1.7	1.8	Left	14h00 04/10/2019	Missing item 8 of PCS	2	2	2	2	NA	2	2	2	2	2	2	2	2	2	2	2	2	2	1	2	1	2	1	2	2	1	1	1	2	2	2	2
STM01	20	test_sa	left	H	2	2	51	Female	Afrikaans	2 cups	None	1.9	1.7	1.8	Left	14h00 04/10/2019	Missing item 8 of PCS	2	2	2	2	NA	2	2	2	2	2	2	2	2	2	2	2	2	2	1	2	1	2	1	2	2	1	1	1	2	2	2	2
STM01	20	test_sa	left	C	3	2	51	Female	Afrikaans	2 cups	None	1.9	1.7	1.8	Left	14h00 04/10/2019	Missing item 8 of PCS	2	2	2	2	NA	2	2	2	2	2	2	2	2	2	2	2	2	2	1	2	1	2	1	2	2	1	1	1	2	2	2	2
STM01	20	test_sa	left	G	2	2	51	Female	Afrikaans	2 cups	None	1.9	1.7	1.8	Left	14h00 04/10/2019	Missing item 8 of PCS	2	2	2	2	NA	2	2	2	2	2	2	2	2	2	2	2	2	2	1	2	1	2	1	2	2	1	1	1	2	2	2	2
STM01	20	test_sa	left	B	4	2	51	Female	Afrikaans	2 cups	None	1.9	1.7	1.8	Left	14h00 04/10/2019	Missing item 8 of PCS	2	2	2	2	NA	2	2	2	2	2	2	2	2	2	2	2	2	2	1	2	1	2	1	2	2	1	1	1	2	2	2	2
STM01	20	test_sa	left	F	3	2	51	Female	Afrikaans	2 cups	None	1.9	1.7	1.8	Left	14h00 04/10/2019	Missing item 8 of PCS	2	2	2	2	NA	2	2	2	2	2	2	2	2	2	2	2	2	2	1	2	1	2	1	2	2	1	1	1	2	2	2	2
STM01	26	test	right	BR	-49	2	51	Female	Afrikaans	2 cups	None	1.9	1.7	1.8	Left	14h00 04/10/2019	Missing item 8 of PCS	2	2	2	2	NA	2	2	2	2	2	2	2	2	2	2	2	2	2	1	2	1	2	1	2	2	1	1	1	2	2	2	2
STM01	26	test	right	estim	48	2	51	Female	Afrikaans	2 cups	None	1.9	1.7	1.8	Left	14h00 04/10/2019	Missing item 8 of PCS	2	2	2	2	NA	2	2	2	2	2	2	2	2	2	2	2	2	2	1	2	1	2	1	2	2	1	1	1	2	2	2	2
STM01	26	test	right	256	40	2	51	Female	Afrikaans	2 cups	None	1.9	1.7	1.8	Left	14h00 04/10/2019	Missing item 8 of PCS	2	2	2	2	NA	2	2	2	2	2	2	2	2	2	2	2	2	2	1	2	1	2	1	2	2	1	1	1	2	2	2	2
STM01	26	test	right	128	40.5	2	51	Female	Afrikaans	2 cups	None	1.9	1.7	1.8	Left	14h00 04/10/2019	Missing item 8 of PCS	2	2	2	2	NA	2	2	2	2	2	2	2	2	2	2	2	2	2	1	2	1	2	1	2	2	1	1	1	2	2	2	2
STM01	26	test	right	VFF	35	2	51	Female	Afrikaans	2 cups	None	1.9	1.7	1.8	Left	14h00 04/10/2019	Missing item 8 of PCS	2	2	2	2	NA	2	2	2	2	2	2	2	2	2	2	2	2	2	1	2	1	2	1	2	2	1	1	1	2	2	2	2
STM01	26	test	right	CW	10	2	51	Female	Afrikaans	2 cups	None	1.9	1.7	1.8	Left	14h00 04/10/2019	Missing item 8 of PCS	2	2	2	2	NA	2	2	2	2	2	2	2	2	2	2	2	2	2	1	2	1	2	1	2	2	1	1	1	2	2	2	2
STM01	26	test	left	BR	-45	2	51	Female	Afrikaans	2 cups	None	1.9	1.7	1.8	Left	14h00 04/10/2019	Missing item 8 of PCS	2	2	2	2	NA	2	2	2	2	2	2	2	2	2	2	2	2	2	1	2	1	2	1	2	2	1	1	1	2	2	2	2
STM01	26	test	left	estim	48	2	51	Female	Afrikaans	2 cups	None	1.9	1.7	1.8	Left	14h00 04/10/2019	Missing item 8 of PCS	2	2	2	2	NA	2	2	2	2	2	2	2	2	2	2	2	2	2	1	2	1	2	1	2	2	1	1	1	2	2	2	2
STM01	26	test	left	256	48.5	2	51	Female	Afrikaans	2 cups	None	1.9	1.7	1.8	Left	14h00 04/10/2019	Missing item 8 of PCS	2	2	2	2	NA	2	2	2	2	2	2	2	2	2	2	2	2	2	1	2	1	2	1	2	2	1	1	1	2	2	2	2
STM01	26	test	left	128	40	2	51	Female	Afrikaans	2 cups	None	1.9	1.7	1.8	Left	14h00 04/10/2019	Missing item 8 of PCS	2	2	2	2	NA	2	2	2	2	2	2	2	2	2	2	2	2	2	1	2	1	2	1	2	2	1	1	1	2	2	2	2
STM01	26	test	left	VFF	20	2	51	Female	Afrikaans	2 cups	None	1.9	1.7	1.8	Left	14h00 04/10/2019	Missing item 8 of PCS	2	2	2	2	NA	2	2	2	2	2	2	2	2	2	2	2	2	2	1	2	1	2	1	2	2	1	1	1	2	2	2	2
STM01	26	test	left	CW	-45	2	51	Female	Afrikaans	2 cups	None	1.9	1.7	1.8	Left	14h00 04/10/2019	Missing item 8 of PCS	2	2	2	2	NA	2	2	2	2	2	2	2	2	2	2	2	2	2	1	2	1	2	1	2	2	1	1	1	2	2	2	2
STM01	32	test	right	CW	-46	2	51	Female	Afrikaans	2 cups	None	1.9	1.7	1.8	Left	14h00 04/10/2019	Missing item 8 of PCS	2	2	2	2	NA	2	2	2	2	2	2	2	2	2	2	2	2	2	1	2	1	2	1	2	2	1	1	1	2	2	2	2
STM01	32	test	right	BR	-49	2	51	Female	Afrikaans	2 cups	None	1.9	1.7	1.8	Left	14h00 04/10/2019	Missing item 8 of PCS	2	2	2	2	NA	2	2	2	2	2	2	2	2	2	2	2	2	2	1	2	1	2	1	2	2	1	1	1	2	2	2	2
STM01	32	test	right	VFF	-48	2	51	Female	Afrikaans	2 cups	None	1.9	1.7	1.8	Left	14h00 04/10/2019	Missing item 8 of PCS	2	2	2	2	NA	2	2	2	2	2	2	2	2	2	2	2	2	2	1	2	1	2	1	2	2	1	1	1	2	2	2	2
STM01	32	test	right	256	35	2	51	Female	Afrikaans	2 cups	None	1.9	1.7	1.8	Left	14h00 04/10/2019	Missing item 8 of PCS	2	2	2	2	NA	2	2	2	2	2	2	2	2	2	2	2	2	2	1	2	1	2	1	2	2	1	1	1	2	2	2	2
STM01	32	test	right	estim	48	2	51	Female	Afrikaans	2 cups	None	1.9	1.7	1.8	Left	14h00 04/10/2019	Missing item 8 of PCS	2	2	2	2	NA	2	2	2	2	2	2	2	2	2	2	2	2	2	1	2	1	2	1	2	2	1	1	1	2	2	2	2
STM01	32	test	right	128	35	2	51	Female	Afrikaans	2 cups	None	1.9	1.7	1.8	Left	14h00 04/10/2019	Missing item 8 of PCS	2	2	2	2	NA	2	2	2	2	2	2	2	2	2	2	2	2	2	1	2	1	2	1	2	2	1	1	1	2	2	2	2
STM01	32	test	left	CW	-45	2	51	Female	Afrikaans	2 cups	None	1.9	1.7	1.8	Left	14h00 04/10/2019	Missing item 8 of PCS	2	2	2	2	NA	2	2	2	2	2	2	2	2	2	2	2	2	2	1	2	1	2	1	2	2	1	1	1	2	2	2	2
STM01	32	test	left	BR	-48	2	51	Female	Afrikaans	2 cups	None	1.9	1.7	1.8	Left	14h00 04/10/2019	Missing item 8 of PCS	2	2	2	2	NA	2	2	2	2	2	2	2	2	2	2	2	2	2	1	2	1	2	1	2	2	1	1	1	2	2	2	2
STM01	32	test	left	VFF	-49	2	51	Female	Afrikaans	2 cups	None	1.9	1.7	1.8	Left	14h00 04/10/2019	Missing item 8 of PCS	2	2	2	2	NA	2	2	2	2	2	2	2	2	2	2	2	2	2	1	2	1	2	1	2	2	1	1	1	2	2	2	2
STM01	32	test	left	256	38	2	51	Female	Afrikaans	2 cups	None	1.9	1.7	1.8	Left	14h00 04/10/2019	Missing item 8 of PCS	2	2	2	2	NA	2	2	2	2	2	2	2	2	2	2	2	2	2	1	2	1	2	1	2	2	1	1	1	2	2	2	2
STM01	32	test	left	estim	48	2	51	Female	Afrikaans	2 cups	None	1.9	1.7	1.8	Left	14h00 04/10/2019	Missing item 8 of PCS	2	2	2	2	NA	2	2	2	2	2	2	2	2	2	2	2	2	2	1	2	1	2	1	2	2	1	1	1	2	2	2	2
STM01	32	test	left	128	30	2	51	Female	Afrikaans	2 cups	None	1.9	1.7	1.8	Left	14h00 04/10/2019	Missing item 8 of PCS	2	2	2	2	NA	2	2	2	2	2	2	2	2	2	2	2	2	2	1	2	1	2	1	2	2	1	1	1	2	2	2	2
STM01	38	test	right	BR	-40	2	51	Female	Afrikaans	2 cups	None	1.9	1.7	1.8	Left	14h00 04/10/2019	Missing item 8 of PCS	2	2	2	2	NA	2	2	2	2	2	2	2	2	2	2	2	2	2	1	2	1	2	1	2	2	1	1	1	2	2	2	2
STM01	38	test	right	CW	-45	2	51	Female	Afrikaans	2 cups	None	1.9	1.7	1.8	Left	14h00 04/10/2019	Missing item 8 of PCS	2	2	2	2	NA	2	2	2	2	2	2	2	2	2	2	2	2	2	1	2	1	2	1	2	2	1	1	1	2	2	2	2
STM01	38	test	right	estim	48	2	51	Female	Afrikaans	2 cups	None	1.9	1.7	1.8	Left	14h00 04/10/2019	Missing item 8 of PCS	2	2	2	2	NA	2	2	2	2	2	2	2	2	2	2	2	2	2	1	2	1	2	1	2	2	1	1	1	2	2	2	2
STM01	38	test	right	128	30	2	51	Female	Afrikaans	2 cups	None	1.9	1.7	1.8	Left	14h00 04/10/2019	Missing item 8 of PCS	2	2	2	2	NA	2	2	2	2	2	2	2	2	2	2	2	2	2	1	2	1	2	1	2	2	1	1	1	2	2	2	2
STM01	38	test	right	256	20	2	51	Female	Afrikaans	2 cups	None	1.9	1.7	1.8	Left	14h00 04/10/2019	Missing item 8 of PCS	2	2	2	2	NA	2	2	2	2	2	2	2	2	2	2	2	2	2	1	2	1	2	1	2	2	1	1	1	2	2	2	2
STM01	38	test	right	VFF	10	2	51	Female	Afrikaans	2 cups	None	1.9	1.7	1.8	Left	14h00 04/10/2019	Missing item 8 of PCS	2	2	2	2	NA	2	2	2	2	2	2	2	2	2	2	2	2	2	1	2	1	2	1	2	2	1	1	1	2	2	2	2
STM01	38	test	left	BR	-45	2	51	Female	Afrikaans	2 cups	None	1.9	1.7	1.8	Left	14h00 04/10/2019	Missing item 8 of PCS	2	2	2	2	NA	2	2	2	2	2	2	2	2	2	2	2	2	2	1	2	1	2	1	2	2	1	1	1	2	2	2	2
STM01	38	test	left	CW	-48	2	51	Female	Afrikaans	2 cups	None	1.9	1.7	1.8	Left	14h00 04/10/2019	Missing item 8 of PCS	2	2	2	2	NA	2	2	2	2	2	2	2	2	2	2	2	2	2	1	2	1	2	1	2	2	1	1	1	2	2	2	2
STM01	38	test	left	estim	46	2	51	Female	Afrikaans	2 cups	None	1.9	1.7	1.8	Left	14h00 04/10/2019	Missing item 8 of PCS	2	2	2	2	NA	2	2	2	2	2	2	2	2	2	2	2	2	2	1	2	1	2	1	2	2	1	1	1	2	2	2	2
STM01	38	test	left	128	35	2	51	Female	Afrikaans	2 cups	None	1.9	1.7	1.8	Left	14h00 04/10/2019	Missing item 8 of PCS	2	2	2	2	NA	2	2	2	2	2	2	2	2	2	2	2	2	2	1	2	1	2	1	2	2	1	1	1	2	2	2	2
STM01	38	test	left	256	33	2	51	Female	Afrikaans	2 cups	None	1.9	1.7	1.8	Left	14h00 04/10/2019	Missing item 8 of PCS	2	2	2	2	NA	2	2	2	2	2	2	2	2	2	2	2	2	2	1	2	1	2	1	2	2	1	1	1	2	2	2	2
STM01	38	test	left	VFF	20	2	51	Female	Afrikaans	2 cups	None	1.9	1.7	1.8	Left	14h00 04/10/2019	Missing item 8 of PCS	2	2	2	2	NA	2	2	2	2	2	2	2	2	2	2	2	2	2	1	2	1	2	1	2	2	1	1	1	2	2	2	2
STM01	40	test_sa	right	E	3	2	51	Female	Afrikaans	2 cups	None	1.9	1.7	1.8	Left	14h00 04/10/2019	Missing item 8 of PCS	2	2	2	2	NA	2	2	2	2	2	2	2	2	2	2	2	2	2	1	2	1	2	1	2	2	1	1	1	2	2	2	2
STM01	40	test_sa	right	A	5	2	51	Female	Afrikaans	2 cups	None	1.9	1.7	1.8	Left	14h00 04/10/2019	Missing item 8 of PCS	2	2	2	2	NA	2	2	2	2	2	2	2	2	2	2	2	2	2	1	2	1	2	1	2	2	1	1	1	2	2	2	2
STM01	40	test_sa	right	D	3	2	51	Female	Afrikaans	2 cups	None	1.9	1.7	1.8	Left	14h00 04/10/2019	Missing item 8 of PCS	2	2	2	2	NA	2	2	2	2	2	2	2	2	2	2	2	2	2	1	2	1	2	1	2	2	1	1	1	2	2	2	2
STM01	40	test_sa	right	H	3	2	51	Female	Afrikaans	2 cups	None	1.9	1.7	1.8	Left	14h00 04/10/2019	Missing item 8 of PCS	2	2	2	2	NA	2	2	2	2	2	2	2	2	2	2	2	2	2	1	2	1	2	1	2	2	1	1	1	2	2	2	2
STM01	40	test_sa	right	C	2	2	51	Female	Afrikaans	2 cups	None	1.9	1.7	1.8	Left	14h00 04/10/2019	Missing item 8 of PCS	2	2	2	2	NA	2	2	2	2	2	2	2	2	2	2	2	2	2	1	2	1	2	1	2	2	1	1	1	2	2	2	2
STM01	40	test_sa	right	G	3	2	51	Female	Afrikaans	2 cups	None	1.9	1.7	1.8	Left	14h00 04/10/2019	Missing item 8 of PCS	2	2	2	2	NA	2	2	2	2	2	2	2	2	2	2	2	2	2	1	2	1	2	1	2	2	1	1	1	2	2	2	2
STM01	40	test_sa	right	B	5	2	51	Female	Afrikaans	2 cups	None	1.9	1.7	1.8	Left	14h00 04/10/2019	Missing item 8 of PCS	2	2	2	2	NA	2	2	2	2	2	2	2	2	2	2	2	2	2	1	2	1	2	1	2	2	1	1	1	2	2	2	2
STM01	40	test_sa	right	F	2	2	51	Female	Afrikaans	2 cups	None	1.9	1.7	1.8	Left	14h00 04/10/2019	Missing item 8 of PCS	2	2	2	2	NA	2	2	2	2	2	2	2	2	2	2	2	2	2	1	2	1	2	1	2	2	1	1	1	2	2	2	2
STM01	40	test_sa	left	E	6	2	51	Female	Afrikaans	2 cups	None	1.9	1.7	1.8	Left	14h00 04/10/2019	Missing item 8 of PCS	2	2	2	2	NA	2	2	2	2	2	2	2	2	2	2	2	2	2	1	2	1	2	1	2	2	1	1	1	2	2	2	2
STM01	40	test_sa	left	A	4	2	51	Female	Afrikaans	2 cups	None	1.9	1.7	1.8	Left	14h00 04/10/2019	Missing item 8 of PCS	2	2	2	2	NA	2	2	2	2	2	2	2	2	2	2	2	2	2	1	2	1	2	1	2	2	1	1	1	2	2	2	2
STM01	40	test_sa	left	D	3	2	51	Female	Afrikaans	2 cups	None	1.9	1.7	1.8	Left	14h00 04/10/2019	Missing item 8 of PCS	2	2	2	2	NA	2	2	2	2	2	2	2	2	2	2	2	2	2	1	2	1	2	1	2	2	1	1	1	2	2	2	2
STM01	40	test_sa	left	H	4	2	51	Female	Afrikaans	2 cups	None	1.9	1.7	1.8	Left	14h00 04/10/2019	Missing item 8 of PCS	2	2	2	2	NA	2	2	2	2	2	2	2	2	2	2	2	2	2	1	2	1	2	1	2	2	1	1	1	2	2	2	2
STM01	40	test_sa	left	C	2	2	51	Female	Afrikaans	2 cups	None	1.9	1.7	1.8	Left	14h00 04/10/2019	Missing item 8 of PCS	2	2	2	2	NA	2	2	2	2	2	2	2	2	2	2	2	2	2	1	2	1	2	1	2	2	1	1	1	2	2	2	2
STM01	40	test_sa	left	G	1	2	51	Female	Afrikaans	2 cups	None	1.9	1.7	1.8	Left	14h00 04/10/2019	Missing item 8 of PCS	2	2	2	2	NA	2	2	2	2	2	2	2	2	2	2	2	2	2	1	2	1	2	1	2	2	1	1	1	2	2	2	2
STM01	40	test_sa	left	B	3	2	51	Female	Afrikaans	2 cups	None	1.9	1.7	1.8	Left	14h00 04/10/2019	Missing item 8 of PCS	2	2	2	2	NA	2	2	2	2	2	2	2	2	2	2	2	2	2	1	2	1	2	1	2	2	1	1	1	2	2	2	2
STM01	40	test_sa	left	F	4	2	51	Female	Afrikaans	2 cups	None	1.9	1.7	1.8	Left	14h00 04/10/2019	Missing item 8 of PCS	2	2	2	2	NA	2	2	2	2	2	2	2	2	2	2	2	2	2	1	2	1	2	1	2	2	1	1	1	2	2	2	2
STM01	44	test	right	256	30	2	51	Female	Afrikaans	2 cups	None	1.9	1.7	1.8	Left	14h00 04/10/2019	Missing item 8 of PCS	2	2	2	2	NA	2	2	2	2	2	2	2	2	2	2	2	2	2	1	2	1	2	1	2	2	1	1	1	2	2	2	2
STM01	44	test	right	estim	38	2	51	Female	Afrikaans	2 cups	None	1.9	1.7	1.8	Left	14h00 04/10/2019	Missing item 8 of PCS	2	2	2	2	NA	2	2	2	2	2	2	2	2	2	2	2	2	2	1	2	1	2	1	2	2	1	1	1	2	2	2	2
STM01	44	test	right	BR	-45	2	51	Female	Afrikaans	2 cups	None	1.9	1.7	1.8	Left	14h00 04/10/2019	Missing item 8 of PCS	2	2	2	2	NA	2	2	2	2	2	2	2	2	2	2	2	2	2	1	2	1	2	1	2	2	1	1	1	2	2	2	2
STM01	44	test	right	128	20	2	51	Female	Afrikaans	2 cups	None	1.9	1.7	1.8	Left	14h00 04/10/2019	Missing item 8 of PCS	2	2	2	2	NA	2	2	2	2	2	2	2	2	2	2	2	2	2	1	2	1	2	1	2	2	1	1	1	2	2	2	2
STM01	44	test	right	VFF	15	2	51	Female	Afrikaans	2 cups	None	1.9	1.7	1.8	Left	14h00 04/10/2019	Missing item 8 of PCS	2	2	2	2	NA	2	2	2	2	2	2	2	2	2	2	2	2	2	1	2	1	2	1	2	2	1	1	1	2	2	2	2
STM01	44	test	right	CW	10	2	51	Female	Afrikaans	2 cups	None	1.9	1.7	1.8	Left	14h00 04/10/2019	Missing item 8 of PCS	2	2	2	2	NA	2	2	2	2	2	2	2	2	2	2	2	2	2	1	2	1	2	1	2	2	1	1	1	2	2	2	2
STM01	44	test	left	256	25	2	51	Female	Afrikaans	2 cups	None	1.9	1.7	1.8	Left	14h00 04/10/2019	Missing item 8 of PCS	2	2	2	2	NA	2	2	2	2	2	2	2	2	2	2	2	2	2	1	2	1	2	1	2	2	1	1	1	2	2	2	2
STM01	44	test	left	estim	36	2	51	Female	Afrikaans	2 cups	None	1.9	1.7	1.8	Left	14h00 04/10/2019	Missing item 8 of PCS	2	2	2	2	NA	2	2	2	2	2	2	2	2	2	2	2	2	2	1	2	1	2	1	2	2	1	1	1	2	2	2	2
STM01	44	test	left	BR	-45	2	51	Female	Afrikaans	2 cups	None	1.9	1.7	1.8	Left	14h00 04/10/2019	Missing item 8 of PCS	2	2	2	2	NA	2	2	2	2	2	2	2	2	2	2	2	2	2	1	2	1	2	1	2	2	1	1	1	2	2	2	2
STM01	44	test	left	128	25	2	51	Female	Afrikaans	2 cups	None	1.9	1.7	1.8	Left	14h00 04/10/2019	Missing item 8 of PCS	2	2	2	2	NA	2	2	2	2	2	2	2	2	2	2	2	2	2	1	2	1	2	1	2	2	1	1	1	2	2	2	2
STM01	44	test	left	VFF	10	2	51	Female	Afrikaans	2 cups	None	1.9	1.7	1.8	Left	14h00 04/10/2019	Missing item 8 of PCS	2	2	2	2	NA	2	2	2	2	2	2	2	2	2	2	2	2	2	1	2	1	2	1	2	2	1	1	1	2	2	2	2
STM01	44	test	left	CW	-45	2	51	Female	Afrikaans	2 cups	None	1.9	1.7	1.8	Left	14h00 04/10/2019	Missing item 8 of PCS	2	2	2	2	NA	2	2	2	2	2	2	2	2	2	2	2	2	2	1	2	1	2	1	2	2	1	1	1	2	2	2	2
STM01	50	test	right	CW	-40	2	51	Female	Afrikaans	2 cups	None	1.9	1.7	1.8	Left	14h00 04/10/2019	Missing item 8 of PCS	2	2	2	2	NA	2	2	2	2	2	2	2	2	2	2	2	2	2	1	2	1	2	1	2	2	1	1	1	2	2	2	2
STM01	50	test	right	256	25	2	51	Female	Afrikaans	2 cups	None	1.9	1.7	1.8	Left	14h00 04/10/2019	Missing item 8 of PCS	2	2	2	2	NA	2	2	2	2	2	2	2	2	2	2	2	2	2	1	2	1	2	1	2	2	1	1	1	2	2	2	2
STM01	50	test	right	estim	35	2	51	Female	Afrikaans	2 cups	None	1.9	1.7	1.8	Left	14h00 04/10/2019	Missing item 8 of PCS	2	2	2	2	NA	2	2	2	2	2	2	2	2	2	2	2	2	2	1	2	1	2	1	2	2	1	1	1	2	2	2	2
STM01	50	test	right	BR	-45	2	51	Female	Afrikaans	2 cups	None	1.9	1.7	1.8	Left	14h00 04/10/2019	Missing item 8 of PCS	2	2	2	2	NA	2	2	2	2	2	2	2	2	2	2	2	2	2	1	2	1	2	1	2	2	1	1	1	2	2	2	2
STM01	50	test	right	VFF	-48	2	51	Female	Afrikaans	2 cups	None	1.9	1.7	1.8	Left	14h00 04/10/2019	Missing item 8 of PCS	2	2	2	2	NA	2	2	2	2	2	2	2	2	2	2	2	2	2	1	2	1	2	1	2	2	1	1	1	2	2	2	2
STM01	50	test	right	128	30	2	51	Female	Afrikaans	2 cups	None	1.9	1.7	1.8	Left	14h00 04/10/2019	Missing item 8 of PCS	2	2	2	2	NA	2	2	2	2	2	2	2	2	2	2	2	2	2	1	2	1	2	1	2	2	1	1	1	2	2	2	2
STM01	50	test	left	CW	-45	2	51	Female	Afrikaans	2 cups	None	1.9	1.7	1.8	Left	14h00 04/10/2019	Missing item 8 of PCS	2	2	2	2	NA	2	2	2	2	2	2	2	2	2	2	2	2	2	1	2	1	2	1	2	2	1	1	1	2	2	2	2
STM01	50	test	left	256	30	2	51	Female	Afrikaans	2 cups	None	1.9	1.7	1.8	Left	14h00 04/10/2019	Missing item 8 of PCS	2	2	2	2	NA	2	2	2	2	2	2	2	2	2	2	2	2	2	1	2	1	2	1	2	2	1	1	1	2	2	2	2
STM01	50	test	left	estim	40	2	51	Female	Afrikaans	2 cups	None	1.9	1.7	1.8	Left	14h00 04/10/2019	Missing item 8 of PCS	2	2	2	2	NA	2	2	2	2	2	2	2	2	2	2	2	2	2	1	2	1	2	1	2	2	1	1	1	2	2	2	2
STM01	50	test	left	BR	-45	2	51	Female	Afrikaans	2 cups	None	1.9	1.7	1.8	Left	14h00 04/10/2019	Missing item 8 of PCS	2	2	2	2	NA	2	2	2	2	2	2	2	2	2	2	2	2	2	1	2	1	2	1	2	2	1	1	1	2	2	2	2
STM01	50	test	left	VFF	-25	2	51	Female	Afrikaans	2 cups	None	1.9	1.7	1.8	Left	14h00 04/10/2019	Missing item 8 of PCS	2	2	2	2	NA	2	2	2	2	2	2	2	2	2	2	2	2	2	1	2	1	2	1	2	2	1	1	1	2	2	2	2
STM01	50	test	left	128	30	2	51	Female	Afrikaans	2 cups	None	1.9	1.7	1.8	Left	14h00 04/10/2019	Missing item 8 of PCS	2	2	2	2	NA	2	2	2	2	2	2	2	2	2	2	2	2	2	1	2	1	2	1	2	2	1	1	1	2	2	2	2
STM01	56	test	right	256	30	2	51	Female	Afrikaans	2 cups	None	1.9	1.7	1.8	Left	14h00 04/10/2019	Missing item 8 of PCS	2	2	2	2	NA	2	2	2	2	2	2	2	2	2	2	2	2	2	1	2	1	2	1	2	2	1	1	1	2	2	2	2
STM01	56	test	right	estim	49.5	2	51	Female	Afrikaans	2 cups	None	1.9	1.7	1.8	Left	14h00 04/10/2019	Missing item 8 of PCS	2	2	2	2	NA	2	2	2	2	2	2	2	2	2	2	2	2	2	1	2	1	2	1	2	2	1	1	1	2	2	2	2
STM01	56	test	right	BR	-35	2	51	Female	Afrikaans	2 cups	None	1.9	1.7	1.8	Left	14h00 04/10/2019	Missing item 8 of PCS	2	2	2	2	NA	2	2	2	2	2	2	2	2	2	2	2	2	2	1	2	1	2	1	2	2	1	1	1	2	2	2	2
STM01	56	test	right	VFF	-45	2	51	Female	Afrikaans	2 cups	None	1.9	1.7	1.8	Left	14h00 04/10/2019	Missing item 8 of PCS	2	2	2	2	NA	2	2	2	2	2	2	2	2	2	2	2	2	2	1	2	1	2	1	2	2	1	1	1	2	2	2	2
STM01	56	test	right	CW	-45	2	51	Female	Afrikaans	2 cups	None	1.9	1.7	1.8	Left	14h00 04/10/2019	Missing item 8 of PCS	2	2	2	2	NA	2	2	2	2	2	2	2	2	2	2	2	2	2	1	2	1	2	1	2	2	1	1	1	2	2	2	2
STM01	56	test	right	128	30	2	51	Female	Afrikaans	2 cups	None	1.9	1.7	1.8	Left	14h00 04/10/2019	Missing item 8 of PCS	2	2	2	2	NA	2	2	2	2	2	2	2	2	2	2	2	2	2	1	2	1	2	1	2	2	1	1	1	2	2	2	2
STM01	56	test	left	256	35	2	51	Female	Afrikaans	2 cups	None	1.9	1.7	1.8	Left	14h00 04/10/2019	Missing item 8 of PCS	2	2	2	2	NA	2	2	2	2	2	2	2	2	2	2	2	2	2	1	2	1	2	1	2	2	1	1	1	2	2	2	2
STM01	56	test	left	estim	45	2	51	Female	Afrikaans	2 cups	None	1.9	1.7	1.8	Left	14h00 04/10/2019	Missing item 8 of PCS	2	2	2	2	NA	2	2	2	2	2	2	2	2	2	2	2	2	2	1	2	1	2	1	2	2	1	1	1	2	2	2	2
STM01	56	test	left	BR	-45	2	51	Female	Afrikaans	2 cups	None	1.9	1.7	1.8	Left	14h00 04/10/2019	Missing item 8 of PCS	2	2	2	2	NA	2	2	2	2	2	2	2	2	2	2	2	2	2	1	2	1	2	1	2	2	1	1	1	2	2	2	2
STM01	56	test	left	VFF	-35	2	51	Female	Afrikaans	2 cups	None	1.9	1.7	1.8	Left	14h00 04/10/2019	Missing item 8 of PCS	2	2	2	2	NA	2	2	2	2	2	2	2	2	2	2	2	2	2	1	2	1	2	1	2	2	1	1	1	2	2	2	2
STM01	56	test	left	CW	-40	2	51	Female	Afrikaans	2 cups	None	1.9	1.7	1.8	Left	14h00 04/10/2019	Missing item 8 of PCS	2	2	2	2	NA	2	2	2	2	2	2	2	2	2	2	2	2	2	1	2	1	2	1	2	2	1	1	1	2	2	2	2
STM01	56	test	left	128	30	2	51	Female	Afrikaans	2 cups	None	1.9	1.7	1.8	Left	14h00 04/10/2019	Missing item 8 of PCS	2	2	2	2	NA	2	2	2	2	2	2	2	2	2	2	2	2	2	1	2	1	2	1	2	2	1	1	1	2	2	2	2
STM01	60	test_sa	right	E	2	2	51	Female	Afrikaans	2 cups	None	1.9	1.7	1.8	Left	14h00 04/10/2019	Missing item 8 of PCS	2	2	2	2	NA	2	2	2	2	2	2	2	2	2	2	2	2	2	1	2	1	2	1	2	2	1	1	1	2	2	2	2
STM01	60	test_sa	right	A	5	2	51	Female	Afrikaans	2 cups	None	1.9	1.7	1.8	Left	14h00 04/10/2019	Missing item 8 of PCS	2	2	2	2	NA	2	2	2	2	2	2	2	2	2	2	2	2	2	1	2	1	2	1	2	2	1	1	1	2	2	2	2
STM01	60	test_sa	right	D	2	2	51	Female	Afrikaans	2 cups	None	1.9	1.7	1.8	Left	14h00 04/10/2019	Missing item 8 of PCS	2	2	2	2	NA	2	2	2	2	2	2	2	2	2	2	2	2	2	1	2	1	2	1	2	2	1	1	1	2	2	2	2
STM01	60	test_sa	right	H	2	2	51	Female	Afrikaans	2 cups	None	1.9	1.7	1.8	Left	14h00 04/10/2019	Missing item 8 of PCS	2	2	2	2	NA	2	2	2	2	2	2	2	2	2	2	2	2	2	1	2	1	2	1	2	2	1	1	1	2	2	2	2
STM01	60	test_sa	right	C	2	2	51	Female	Afrikaans	2 cups	None	1.9	1.7	1.8	Left	14h00 04/10/2019	Missing item 8 of PCS	2	2	2	2	NA	2	2	2	2	2	2	2	2	2	2	2	2	2	1	2	1	2	1	2	2	1	1	1	2	2	2	2
STM01	60	test_sa	right	G	2	2	51	Female	Afrikaans	2 cups	None	1.9	1.7	1.8	Left	14h00 04/10/2019	Missing item 8 of PCS	2	2	2	2	NA	2	2	2	2	2	2	2	2	2	2	2	2	2	1	2	1	2	1	2	2	1	1	1	2	2	2	2
STM01	60	test_sa	right	B	2	2	51	Female	Afrikaans	2 cups	None	1.9	1.7	1.8	Left	14h00 04/10/2019	Missing item 8 of PCS	2	2	2	2	NA	2	2	2	2	2	2	2	2	2	2	2	2	2	1	2	1	2	1	2	2	1	1	1	2	2	2	2
STM01	60	test_sa	right	F	2	2	51	Female	Afrikaans	2 cups	None	1.9	1.7	1.8	Left	14h00 04/10/2019	Missing item 8 of PCS	2	2	2	2	NA	2	2	2	2	2	2	2	2	2	2	2	2	2	1	2	1	2	1	2	2	1	1	1	2	2	2	2
STM01	60	test_sa	left	E	4	2	51	Female	Afrikaans	2 cups	None	1.9	1.7	1.8	Left	14h00 04/10/2019	Missing item 8 of PCS	2	2	2	2	NA	2	2	2	2	2	2	2	2	2	2	2	2	2	1	2	1	2	1	2	2	1	1	1	2	2	2	2
STM01	60	test_sa	left	A	4	2	51	Female	Afrikaans	2 cups	None	1.9	1.7	1.8	Left	14h00 04/10/2019	Missing item 8 of PCS	2	2	2	2	NA	2	2	2	2	2	2	2	2	2	2	2	2	2	1	2	1	2	1	2	2	1	1	1	2	2	2	2
STM01	60	test_sa	left	D	2	2	51	Female	Afrikaans	2 cups	None	1.9	1.7	1.8	Left	14h00 04/10/2019	Missing item 8 of PCS	2	2	2	2	NA	2	2	2	2	2	2	2	2	2	2	2	2	2	1	2	1	2	1	2	2	1	1	1	2	2	2	2
STM01	60	test_sa	left	H	4	2	51	Female	Afrikaans	2 cups	None	1.9	1.7	1.8	Left	14h00 04/10/2019	Missing item 8 of PCS	2	2	2	2	NA	2	2	2	2	2	2	2	2	2	2	2	2	2	1	2	1	2	1	2	2	1	1	1	2	2	2	2
STM01	60	test_sa	left	C	1	2	51	Female	Afrikaans	2 cups	None	1.9	1.7	1.8	Left	14h00 04/10/2019	Missing item 8 of PCS	2	2	2	2	NA	2	2	2	2	2	2	2	2	2	2	2	2	2	1	2	1	2	1	2	2	1	1	1	2	2	2	2
STM01	60	test_sa	left	G	1	2	51	Female	Afrikaans	2 cups	None	1.9	1.7	1.8	Left	14h00 04/10/2019	Missing item 8 of PCS	2	2	2	2	NA	2	2	2	2	2	2	2	2	2	2	2	2	2	1	2	1	2	1	2	2	1	1	1	2	2	2	2
STM01	60	test_sa	left	B	2	2	51	Female	Afrikaans	2 cups	None	1.9	1.7	1.8	Left	14h00 04/10/2019	Missing item 8 of PCS	2	2	2	2	NA	2	2	2	2	2	2	2	2	2	2	2	2	2	1	2	1	2	1	2	2	1	1	1	2	2	2	2
STM01	60	test_sa	left	F	2	2	51	Female	Afrikaans	2 cups	None	1.9	1.7	1.8	Left	14h00 04/10/2019	Missing item 8 of PCS	2	2	2	2	NA	2	2	2	2	2	2	2	2	2	2	2	2	2	1	2	1	2	1	2	2	1	1	1	2	2	2	2
STM02	15	orientation	right	CW	-40	2	19	Male	Pedi	0 cups	None	1.5	1	1.3	Right	11h30 07/10/2019	Missing item 8 of PCS	4	4	5	5	"Worreid that skin would be affected on both arms not really affect by what it said on the computer screen, stimulations to each arm felt equal so was equally concerned"	2	2	1	2	2	2	2	2	2	2	2	2	2	2	2	2	2	2	1	1	2	2	1	1	2	2	2
STM02	15	orientation	right	BR	-35	2	19	Male	Pedi	0 cups	None	1.5	1	1.3	Right	11h30 07/10/2019	Missing item 8 of PCS	4	4	5	5	"Worreid that skin would be affected on both arms not really affect by what it said on the computer screen, stimulations to each arm felt equal so was equally concerned"	2	2	1	2	2	2	2	2	2	2	2	2	2	2	2	2	2	2	1	1	2	2	1	1	2	2	2
STM02	15	orientation	right	VFF	-20	2	19	Male	Pedi	0 cups	None	1.5	1	1.3	Right	11h30 07/10/2019	Missing item 8 of PCS	4	4	5	5	"Worreid that skin would be affected on both arms not really affect by what it said on the computer screen, stimulations to each arm felt equal so was equally concerned"	2	2	1	2	2	2	2	2	2	2	2	2	2	2	2	2	2	2	1	1	2	2	1	1	2	2	2
STM02	15	orientation	right	128	-10	2	19	Male	Pedi	0 cups	None	1.5	1	1.3	Right	11h30 07/10/2019	Missing item 8 of PCS	4	4	5	5	"Worreid that skin would be affected on both arms not really affect by what it said on the computer screen, stimulations to each arm felt equal so was equally concerned"	2	2	1	2	2	2	2	2	2	2	2	2	2	2	2	2	2	2	1	1	2	2	1	1	2	2	2
STM02	15	orientation	right	256	0	2	19	Male	Pedi	0 cups	None	1.5	1	1.3	Right	11h30 07/10/2019	Missing item 8 of PCS	4	4	5	5	"Worreid that skin would be affected on both arms not really affect by what it said on the computer screen, stimulations to each arm felt equal so was equally concerned"	2	2	1	2	2	2	2	2	2	2	2	2	2	2	2	2	2	2	1	1	2	2	1	1	2	2	2
STM02	15	orientation	right	estim	NA	2	19	Male	Pedi	0 cups	None	1.5	1	1.3	Right	11h30 07/10/2019	Missing item 8 of PCS	4	4	5	5	"Worreid that skin would be affected on both arms not really affect by what it said on the computer screen, stimulations to each arm felt equal so was equally concerned"	2	2	1	2	2	2	2	2	2	2	2	2	2	2	2	2	2	2	1	1	2	2	1	1	2	2	2
STM02	15	orientation	left	CW	-45	2	19	Male	Pedi	0 cups	None	1.5	1	1.3	Right	11h30 07/10/2019	Missing item 8 of PCS	4	4	5	5	"Worreid that skin would be affected on both arms not really affect by what it said on the computer screen, stimulations to each arm felt equal so was equally concerned"	2	2	1	2	2	2	2	2	2	2	2	2	2	2	2	2	2	2	1	1	2	2	1	1	2	2	2
STM02	15	orientation	left	BR	-47	2	19	Male	Pedi	0 cups	None	1.5	1	1.3	Right	11h30 07/10/2019	Missing item 8 of PCS	4	4	5	5	"Worreid that skin would be affected on both arms not really affect by what it said on the computer screen, stimulations to each arm felt equal so was equally concerned"	2	2	1	2	2	2	2	2	2	2	2	2	2	2	2	2	2	2	1	1	2	2	1	1	2	2	2
STM02	15	orientation	left	VFF	-50	2	19	Male	Pedi	0 cups	None	1.5	1	1.3	Right	11h30 07/10/2019	Missing item 8 of PCS	4	4	5	5	"Worreid that skin would be affected on both arms not really affect by what it said on the computer screen, stimulations to each arm felt equal so was equally concerned"	2	2	1	2	2	2	2	2	2	2	2	2	2	2	2	2	2	2	1	1	2	2	1	1	2	2	2
STM02	15	orientation	left	128	-25	2	19	Male	Pedi	0 cups	None	1.5	1	1.3	Right	11h30 07/10/2019	Missing item 8 of PCS	4	4	5	5	"Worreid that skin would be affected on both arms not really affect by what it said on the computer screen, stimulations to each arm felt equal so was equally concerned"	2	2	1	2	2	2	2	2	2	2	2	2	2	2	2	2	2	2	1	1	2	2	1	1	2	2	2
STM02	15	orientation	left	256	-25	2	19	Male	Pedi	0 cups	None	1.5	1	1.3	Right	11h30 07/10/2019	Missing item 8 of PCS	4	4	5	5	"Worreid that skin would be affected on both arms not really affect by what it said on the computer screen, stimulations to each arm felt equal so was equally concerned"	2	2	1	2	2	2	2	2	2	2	2	2	2	2	2	2	2	2	1	1	2	2	1	1	2	2	2
STM02	15	orientation	left	estim	NA	2	19	Male	Pedi	0 cups	None	1.5	1	1.3	Right	11h30 07/10/2019	Missing item 8 of PCS	4	4	5	5	"Worreid that skin would be affected on both arms not really affect by what it said on the computer screen, stimulations to each arm felt equal so was equally concerned"	2	2	1	2	2	2	2	2	2	2	2	2	2	2	2	2	2	2	1	1	2	2	1	1	2	2	2
STM02	6	baseline	right	VFF	-40	2	19	Male	Pedi	0 cups	None	1.5	1	1.3	Right	11h30 07/10/2019	Missing item 8 of PCS	4	4	5	5	"Worreid that skin would be affected on both arms not really affect by what it said on the computer screen, stimulations to each arm felt equal so was equally concerned"	2	2	1	2	2	2	2	2	2	2	2	2	2	2	2	2	2	2	1	1	2	2	1	1	2	2	2
STM02	6	baseline	right	256	-10	2	19	Male	Pedi	0 cups	None	1.5	1	1.3	Right	11h30 07/10/2019	Missing item 8 of PCS	4	4	5	5	"Worreid that skin would be affected on both arms not really affect by what it said on the computer screen, stimulations to each arm felt equal so was equally concerned"	2	2	1	2	2	2	2	2	2	2	2	2	2	2	2	2	2	2	1	1	2	2	1	1	2	2	2
STM02	6	baseline	right	BR	-45	2	19	Male	Pedi	0 cups	None	1.5	1	1.3	Right	11h30 07/10/2019	Missing item 8 of PCS	4	4	5	5	"Worreid that skin would be affected on both arms not really affect by what it said on the computer screen, stimulations to each arm felt equal so was equally concerned"	2	2	1	2	2	2	2	2	2	2	2	2	2	2	2	2	2	2	1	1	2	2	1	1	2	2	2
STM02	6	baseline	right	128	-13	2	19	Male	Pedi	0 cups	None	1.5	1	1.3	Right	11h30 07/10/2019	Missing item 8 of PCS	4	4	5	5	"Worreid that skin would be affected on both arms not really affect by what it said on the computer screen, stimulations to each arm felt equal so was equally concerned"	2	2	1	2	2	2	2	2	2	2	2	2	2	2	2	2	2	2	1	1	2	2	1	1	2	2	2
STM02	6	baseline	right	CW	-47	2	19	Male	Pedi	0 cups	None	1.5	1	1.3	Right	11h30 07/10/2019	Missing item 8 of PCS	4	4	5	5	"Worreid that skin would be affected on both arms not really affect by what it said on the computer screen, stimulations to each arm felt equal so was equally concerned"	2	2	1	2	2	2	2	2	2	2	2	2	2	2	2	2	2	2	1	1	2	2	1	1	2	2	2
STM02	6	baseline	right	estim	20	2	19	Male	Pedi	0 cups	None	1.5	1	1.3	Right	11h30 07/10/2019	Missing item 8 of PCS	4	4	5	5	"Worreid that skin would be affected on both arms not really affect by what it said on the computer screen, stimulations to each arm felt equal so was equally concerned"	2	2	1	2	2	2	2	2	2	2	2	2	2	2	2	2	2	2	1	1	2	2	1	1	2	2	2
STM02	6	baseline	left	VFF	-48	2	19	Male	Pedi	0 cups	None	1.5	1	1.3	Right	11h30 07/10/2019	Missing item 8 of PCS	4	4	5	5	"Worreid that skin would be affected on both arms not really affect by what it said on the computer screen, stimulations to each arm felt equal so was equally concerned"	2	2	1	2	2	2	2	2	2	2	2	2	2	2	2	2	2	2	1	1	2	2	1	1	2	2	2
STM02	6	baseline	left	256	-15	2	19	Male	Pedi	0 cups	None	1.5	1	1.3	Right	11h30 07/10/2019	Missing item 8 of PCS	4	4	5	5	"Worreid that skin would be affected on both arms not really affect by what it said on the computer screen, stimulations to each arm felt equal so was equally concerned"	2	2	1	2	2	2	2	2	2	2	2	2	2	2	2	2	2	2	1	1	2	2	1	1	2	2	2
STM02	6	baseline	left	BR	-45	2	19	Male	Pedi	0 cups	None	1.5	1	1.3	Right	11h30 07/10/2019	Missing item 8 of PCS	4	4	5	5	"Worreid that skin would be affected on both arms not really affect by what it said on the computer screen, stimulations to each arm felt equal so was equally concerned"	2	2	1	2	2	2	2	2	2	2	2	2	2	2	2	2	2	2	1	1	2	2	1	1	2	2	2
STM02	6	baseline	left	128	-45	2	19	Male	Pedi	0 cups	None	1.5	1	1.3	Right	11h30 07/10/2019	Missing item 8 of PCS	4	4	5	5	"Worreid that skin would be affected on both arms not really affect by what it said on the computer screen, stimulations to each arm felt equal so was equally concerned"	2	2	1	2	2	2	2	2	2	2	2	2	2	2	2	2	2	2	1	1	2	2	1	1	2	2	2
STM02	6	baseline	left	CW	-47	2	19	Male	Pedi	0 cups	None	1.5	1	1.3	Right	11h30 07/10/2019	Missing item 8 of PCS	4	4	5	5	"Worreid that skin would be affected on both arms not really affect by what it said on the computer screen, stimulations to each arm felt equal so was equally concerned"	2	2	1	2	2	2	2	2	2	2	2	2	2	2	2	2	2	2	1	1	2	2	1	1	2	2	2
STM02	6	baseline	left	estim	15	2	19	Male	Pedi	0 cups	None	1.5	1	1.3	Right	11h30 07/10/2019	Missing item 8 of PCS	4	4	5	5	"Worreid that skin would be affected on both arms not really affect by what it said on the computer screen, stimulations to each arm felt equal so was equally concerned"	2	2	1	2	2	2	2	2	2	2	2	2	2	2	2	2	2	2	1	1	2	2	1	1	2	2	2
STM02	4	baseline	right	128	-10	2	19	Male	Pedi	0 cups	None	1.5	1	1.3	Right	11h30 07/10/2019	Missing item 8 of PCS	4	4	5	5	"Worreid that skin would be affected on both arms not really affect by what it said on the computer screen, stimulations to each arm felt equal so was equally concerned"	2	2	1	2	2	2	2	2	2	2	2	2	2	2	2	2	2	2	1	1	2	2	1	1	2	2	2
STM02	4	baseline	right	BR	-45	2	19	Male	Pedi	0 cups	None	1.5	1	1.3	Right	11h30 07/10/2019	Missing item 8 of PCS	4	4	5	5	"Worreid that skin would be affected on both arms not really affect by what it said on the computer screen, stimulations to each arm felt equal so was equally concerned"	2	2	1	2	2	2	2	2	2	2	2	2	2	2	2	2	2	2	1	1	2	2	1	1	2	2	2
STM02	4	baseline	right	256	-20	2	19	Male	Pedi	0 cups	None	1.5	1	1.3	Right	11h30 07/10/2019	Missing item 8 of PCS	4	4	5	5	"Worreid that skin would be affected on both arms not really affect by what it said on the computer screen, stimulations to each arm felt equal so was equally concerned"	2	2	1	2	2	2	2	2	2	2	2	2	2	2	2	2	2	2	1	1	2	2	1	1	2	2	2
STM02	4	baseline	right	estim	20	2	19	Male	Pedi	0 cups	None	1.5	1	1.3	Right	11h30 07/10/2019	Missing item 8 of PCS	4	4	5	5	"Worreid that skin would be affected on both arms not really affect by what it said on the computer screen, stimulations to each arm felt equal so was equally concerned"	2	2	1	2	2	2	2	2	2	2	2	2	2	2	2	2	2	2	1	1	2	2	1	1	2	2	2
STM02	4	baseline	right	CW	-47	2	19	Male	Pedi	0 cups	None	1.5	1	1.3	Right	11h30 07/10/2019	Missing item 8 of PCS	4	4	5	5	"Worreid that skin would be affected on both arms not really affect by what it said on the computer screen, stimulations to each arm felt equal so was equally concerned"	2	2	1	2	2	2	2	2	2	2	2	2	2	2	2	2	2	2	1	1	2	2	1	1	2	2	2
STM02	4	baseline	right	VFF	-49	2	19	Male	Pedi	0 cups	None	1.5	1	1.3	Right	11h30 07/10/2019	Missing item 8 of PCS	4	4	5	5	"Worreid that skin would be affected on both arms not really affect by what it said on the computer screen, stimulations to each arm felt equal so was equally concerned"	2	2	1	2	2	2	2	2	2	2	2	2	2	2	2	2	2	2	1	1	2	2	1	1	2	2	2
STM02	4	baseline	left	128	-15	2	19	Male	Pedi	0 cups	None	1.5	1	1.3	Right	11h30 07/10/2019	Missing item 8 of PCS	4	4	5	5	"Worreid that skin would be affected on both arms not really affect by what it said on the computer screen, stimulations to each arm felt equal so was equally concerned"	2	2	1	2	2	2	2	2	2	2	2	2	2	2	2	2	2	2	1	1	2	2	1	1	2	2	2
STM02	4	baseline	left	BR	-45	2	19	Male	Pedi	0 cups	None	1.5	1	1.3	Right	11h30 07/10/2019	Missing item 8 of PCS	4	4	5	5	"Worreid that skin would be affected on both arms not really affect by what it said on the computer screen, stimulations to each arm felt equal so was equally concerned"	2	2	1	2	2	2	2	2	2	2	2	2	2	2	2	2	2	2	1	1	2	2	1	1	2	2	2
STM02	4	baseline	left	256	-20	2	19	Male	Pedi	0 cups	None	1.5	1	1.3	Right	11h30 07/10/2019	Missing item 8 of PCS	4	4	5	5	"Worreid that skin would be affected on both arms not really affect by what it said on the computer screen, stimulations to each arm felt equal so was equally concerned"	2	2	1	2	2	2	2	2	2	2	2	2	2	2	2	2	2	2	1	1	2	2	1	1	2	2	2
STM02	4	baseline	left	estim	17	2	19	Male	Pedi	0 cups	None	1.5	1	1.3	Right	11h30 07/10/2019	Missing item 8 of PCS	4	4	5	5	"Worreid that skin would be affected on both arms not really affect by what it said on the computer screen, stimulations to each arm felt equal so was equally concerned"	2	2	1	2	2	2	2	2	2	2	2	2	2	2	2	2	2	2	1	1	2	2	1	1	2	2	2
STM02	4	baseline	left	CW	-47	2	19	Male	Pedi	0 cups	None	1.5	1	1.3	Right	11h30 07/10/2019	Missing item 8 of PCS	4	4	5	5	"Worreid that skin would be affected on both arms not really affect by what it said on the computer screen, stimulations to each arm felt equal so was equally concerned"	2	2	1	2	2	2	2	2	2	2	2	2	2	2	2	2	2	2	1	1	2	2	1	1	2	2	2
STM02	4	baseline	left	VFF	-49.5	2	19	Male	Pedi	0 cups	None	1.5	1	1.3	Right	11h30 07/10/2019	Missing item 8 of PCS	4	4	5	5	"Worreid that skin would be affected on both arms not really affect by what it said on the computer screen, stimulations to each arm felt equal so was equally concerned"	2	2	1	2	2	2	2	2	2	2	2	2	2	2	2	2	2	2	1	1	2	2	1	1	2	2	2
STM02	2	baseline	right	BR	-45	2	19	Male	Pedi	0 cups	None	1.5	1	1.3	Right	11h30 07/10/2019	Missing item 8 of PCS	4	4	5	5	"Worreid that skin would be affected on both arms not really affect by what it said on the computer screen, stimulations to each arm felt equal so was equally concerned"	2	2	1	2	2	2	2	2	2	2	2	2	2	2	2	2	2	2	1	1	2	2	1	1	2	2	2
STM02	2	baseline	right	128	-10	2	19	Male	Pedi	0 cups	None	1.5	1	1.3	Right	11h30 07/10/2019	Missing item 8 of PCS	4	4	5	5	"Worreid that skin would be affected on both arms not really affect by what it said on the computer screen, stimulations to each arm felt equal so was equally concerned"	2	2	1	2	2	2	2	2	2	2	2	2	2	2	2	2	2	2	1	1	2	2	1	1	2	2	2
STM02	2	baseline	right	CW	-47	2	19	Male	Pedi	0 cups	None	1.5	1	1.3	Right	11h30 07/10/2019	Missing item 8 of PCS	4	4	5	5	"Worreid that skin would be affected on both arms not really affect by what it said on the computer screen, stimulations to each arm felt equal so was equally concerned"	2	2	1	2	2	2	2	2	2	2	2	2	2	2	2	2	2	2	1	1	2	2	1	1	2	2	2
STM02	2	baseline	right	estim	20	2	19	Male	Pedi	0 cups	None	1.5	1	1.3	Right	11h30 07/10/2019	Missing item 8 of PCS	4	4	5	5	"Worreid that skin would be affected on both arms not really affect by what it said on the computer screen, stimulations to each arm felt equal so was equally concerned"	2	2	1	2	2	2	2	2	2	2	2	2	2	2	2	2	2	2	1	1	2	2	1	1	2	2	2
STM02	2	baseline	right	256	-10	2	19	Male	Pedi	0 cups	None	1.5	1	1.3	Right	11h30 07/10/2019	Missing item 8 of PCS	4	4	5	5	"Worreid that skin would be affected on both arms not really affect by what it said on the computer screen, stimulations to each arm felt equal so was equally concerned"	2	2	1	2	2	2	2	2	2	2	2	2	2	2	2	2	2	2	1	1	2	2	1	1	2	2	2
STM02	2	baseline	right	VFF	-49.8	2	19	Male	Pedi	0 cups	None	1.5	1	1.3	Right	11h30 07/10/2019	Missing item 8 of PCS	4	4	5	5	"Worreid that skin would be affected on both arms not really affect by what it said on the computer screen, stimulations to each arm felt equal so was equally concerned"	2	2	1	2	2	2	2	2	2	2	2	2	2	2	2	2	2	2	1	1	2	2	1	1	2	2	2
STM02	2	baseline	left	BR	-45	2	19	Male	Pedi	0 cups	None	1.5	1	1.3	Right	11h30 07/10/2019	Missing item 8 of PCS	4	4	5	5	"Worreid that skin would be affected on both arms not really affect by what it said on the computer screen, stimulations to each arm felt equal so was equally concerned"	2	2	1	2	2	2	2	2	2	2	2	2	2	2	2	2	2	2	1	1	2	2	1	1	2	2	2
STM02	2	baseline	left	128	-10	2	19	Male	Pedi	0 cups	None	1.5	1	1.3	Right	11h30 07/10/2019	Missing item 8 of PCS	4	4	5	5	"Worreid that skin would be affected on both arms not really affect by what it said on the computer screen, stimulations to each arm felt equal so was equally concerned"	2	2	1	2	2	2	2	2	2	2	2	2	2	2	2	2	2	2	1	1	2	2	1	1	2	2	2
STM02	2	baseline	left	CW	-47	2	19	Male	Pedi	0 cups	None	1.5	1	1.3	Right	11h30 07/10/2019	Missing item 8 of PCS	4	4	5	5	"Worreid that skin would be affected on both arms not really affect by what it said on the computer screen, stimulations to each arm felt equal so was equally concerned"	2	2	1	2	2	2	2	2	2	2	2	2	2	2	2	2	2	2	1	1	2	2	1	1	2	2	2
STM02	2	baseline	left	estim	17	2	19	Male	Pedi	0 cups	None	1.5	1	1.3	Right	11h30 07/10/2019	Missing item 8 of PCS	4	4	5	5	"Worreid that skin would be affected on both arms not really affect by what it said on the computer screen, stimulations to each arm felt equal so was equally concerned"	2	2	1	2	2	2	2	2	2	2	2	2	2	2	2	2	2	2	1	1	2	2	1	1	2	2	2
STM02	2	baseline	left	256	-10	2	19	Male	Pedi	0 cups	None	1.5	1	1.3	Right	11h30 07/10/2019	Missing item 8 of PCS	4	4	5	5	"Worreid that skin would be affected on both arms not really affect by what it said on the computer screen, stimulations to each arm felt equal so was equally concerned"	2	2	1	2	2	2	2	2	2	2	2	2	2	2	2	2	2	2	1	1	2	2	1	1	2	2	2
STM02	2	baseline	left	VFF	-49	2	19	Male	Pedi	0 cups	None	1.5	1	1.3	Right	11h30 07/10/2019	Missing item 8 of PCS	4	4	5	5	"Worreid that skin would be affected on both arms not really affect by what it said on the computer screen, stimulations to each arm felt equal so was equally concerned"	2	2	1	2	2	2	2	2	2	2	2	2	2	2	2	2	2	2	1	1	2	2	1	1	2	2	2
STM02	0	hfs	right	hfs_train	45	2	19	Male	Pedi	0 cups	None	1.5	1	1.3	Right	11h30 07/10/2019	Missing item 8 of PCS	4	4	5	5	"Worreid that skin would be affected on both arms not really affect by what it said on the computer screen, stimulations to each arm felt equal so was equally concerned"	2	2	1	2	2	2	2	2	2	2	2	2	2	2	2	2	2	2	1	1	2	2	1	1	2	2	2
STM02	0	hfs	right	hfs_train	46	2	19	Male	Pedi	0 cups	None	1.5	1	1.3	Right	11h30 07/10/2019	Missing item 8 of PCS	4	4	5	5	"Worreid that skin would be affected on both arms not really affect by what it said on the computer screen, stimulations to each arm felt equal so was equally concerned"	2	2	1	2	2	2	2	2	2	2	2	2	2	2	2	2	2	2	1	1	2	2	1	1	2	2	2
STM02	0	hfs	right	hfs_train	47	2	19	Male	Pedi	0 cups	None	1.5	1	1.3	Right	11h30 07/10/2019	Missing item 8 of PCS	4	4	5	5	"Worreid that skin would be affected on both arms not really affect by what it said on the computer screen, stimulations to each arm felt equal so was equally concerned"	2	2	1	2	2	2	2	2	2	2	2	2	2	2	2	2	2	2	1	1	2	2	1	1	2	2	2
STM02	0	hfs	right	hfs_train	47	2	19	Male	Pedi	0 cups	None	1.5	1	1.3	Right	11h30 07/10/2019	Missing item 8 of PCS	4	4	5	5	"Worreid that skin would be affected on both arms not really affect by what it said on the computer screen, stimulations to each arm felt equal so was equally concerned"	2	2	1	2	2	2	2	2	2	2	2	2	2	2	2	2	2	2	1	1	2	2	1	1	2	2	2
STM02	0	hfs	right	hfs_train	44	2	19	Male	Pedi	0 cups	None	1.5	1	1.3	Right	11h30 07/10/2019	Missing item 8 of PCS	4	4	5	5	"Worreid that skin would be affected on both arms not really affect by what it said on the computer screen, stimulations to each arm felt equal so was equally concerned"	2	2	1	2	2	2	2	2	2	2	2	2	2	2	2	2	2	2	1	1	2	2	1	1	2	2	2
STM02	0	hfs	left	hfs_train	44	2	19	Male	Pedi	0 cups	None	1.5	1	1.3	Right	11h30 07/10/2019	Missing item 8 of PCS	4	4	5	5	"Worreid that skin would be affected on both arms not really affect by what it said on the computer screen, stimulations to each arm felt equal so was equally concerned"	2	2	1	2	2	2	2	2	2	2	2	2	2	2	2	2	2	2	1	1	2	2	1	1	2	2	2
STM02	0	hfs	left	hfs_train	48	2	19	Male	Pedi	0 cups	None	1.5	1	1.3	Right	11h30 07/10/2019	Missing item 8 of PCS	4	4	5	5	"Worreid that skin would be affected on both arms not really affect by what it said on the computer screen, stimulations to each arm felt equal so was equally concerned"	2	2	1	2	2	2	2	2	2	2	2	2	2	2	2	2	2	2	1	1	2	2	1	1	2	2	2
STM02	0	hfs	left	hfs_train	49	2	19	Male	Pedi	0 cups	None	1.5	1	1.3	Right	11h30 07/10/2019	Missing item 8 of PCS	4	4	5	5	"Worreid that skin would be affected on both arms not really affect by what it said on the computer screen, stimulations to each arm felt equal so was equally concerned"	2	2	1	2	2	2	2	2	2	2	2	2	2	2	2	2	2	2	1	1	2	2	1	1	2	2	2
STM02	0	hfs	left	hfs_train	48	2	19	Male	Pedi	0 cups	None	1.5	1	1.3	Right	11h30 07/10/2019	Missing item 8 of PCS	4	4	5	5	"Worreid that skin would be affected on both arms not really affect by what it said on the computer screen, stimulations to each arm felt equal so was equally concerned"	2	2	1	2	2	2	2	2	2	2	2	2	2	2	2	2	2	2	1	1	2	2	1	1	2	2	2
STM02	0	hfs	left	hfs_train	48	2	19	Male	Pedi	0 cups	None	1.5	1	1.3	Right	11h30 07/10/2019	Missing item 8 of PCS	4	4	5	5	"Worreid that skin would be affected on both arms not really affect by what it said on the computer screen, stimulations to each arm felt equal so was equally concerned"	2	2	1	2	2	2	2	2	2	2	2	2	2	2	2	2	2	2	1	1	2	2	1	1	2	2	2
STM02	20	test	right	BR	-40	2	19	Male	Pedi	0 cups	None	1.5	1	1.3	Right	11h30 07/10/2019	Missing item 8 of PCS	4	4	5	5	"Worreid that skin would be affected on both arms not really affect by what it said on the computer screen, stimulations to each arm felt equal so was equally concerned"	2	2	1	2	2	2	2	2	2	2	2	2	2	2	2	2	2	2	1	1	2	2	1	1	2	2	2
STM02	20	test	right	256	5	2	19	Male	Pedi	0 cups	None	1.5	1	1.3	Right	11h30 07/10/2019	Missing item 8 of PCS	4	4	5	5	"Worreid that skin would be affected on both arms not really affect by what it said on the computer screen, stimulations to each arm felt equal so was equally concerned"	2	2	1	2	2	2	2	2	2	2	2	2	2	2	2	2	2	2	1	1	2	2	1	1	2	2	2
STM02	20	test	right	estim	15	2	19	Male	Pedi	0 cups	None	1.5	1	1.3	Right	11h30 07/10/2019	Missing item 8 of PCS	4	4	5	5	"Worreid that skin would be affected on both arms not really affect by what it said on the computer screen, stimulations to each arm felt equal so was equally concerned"	2	2	1	2	2	2	2	2	2	2	2	2	2	2	2	2	2	2	1	1	2	2	1	1	2	2	2
STM02	20	test	right	VFF	-48	2	19	Male	Pedi	0 cups	None	1.5	1	1.3	Right	11h30 07/10/2019	Missing item 8 of PCS	4	4	5	5	"Worreid that skin would be affected on both arms not really affect by what it said on the computer screen, stimulations to each arm felt equal so was equally concerned"	2	2	1	2	2	2	2	2	2	2	2	2	2	2	2	2	2	2	1	1	2	2	1	1	2	2	2
STM02	20	test	right	CW	-47	2	19	Male	Pedi	0 cups	None	1.5	1	1.3	Right	11h30 07/10/2019	Missing item 8 of PCS	4	4	5	5	"Worreid that skin would be affected on both arms not really affect by what it said on the computer screen, stimulations to each arm felt equal so was equally concerned"	2	2	1	2	2	2	2	2	2	2	2	2	2	2	2	2	2	2	1	1	2	2	1	1	2	2	2
STM02	20	test	right	128	0	2	19	Male	Pedi	0 cups	None	1.5	1	1.3	Right	11h30 07/10/2019	Missing item 8 of PCS	4	4	5	5	"Worreid that skin would be affected on both arms not really affect by what it said on the computer screen, stimulations to each arm felt equal so was equally concerned"	2	2	1	2	2	2	2	2	2	2	2	2	2	2	2	2	2	2	1	1	2	2	1	1	2	2	2
STM02	20	test	left	BR	-45	2	19	Male	Pedi	0 cups	None	1.5	1	1.3	Right	11h30 07/10/2019	Missing item 8 of PCS	4	4	5	5	"Worreid that skin would be affected on both arms not really affect by what it said on the computer screen, stimulations to each arm felt equal so was equally concerned"	2	2	1	2	2	2	2	2	2	2	2	2	2	2	2	2	2	2	1	1	2	2	1	1	2	2	2
STM02	20	test	left	256	0	2	19	Male	Pedi	0 cups	None	1.5	1	1.3	Right	11h30 07/10/2019	Missing item 8 of PCS	4	4	5	5	"Worreid that skin would be affected on both arms not really affect by what it said on the computer screen, stimulations to each arm felt equal so was equally concerned"	2	2	1	2	2	2	2	2	2	2	2	2	2	2	2	2	2	2	1	1	2	2	1	1	2	2	2
STM02	20	test	left	estim	5	2	19	Male	Pedi	0 cups	None	1.5	1	1.3	Right	11h30 07/10/2019	Missing item 8 of PCS	4	4	5	5	"Worreid that skin would be affected on both arms not really affect by what it said on the computer screen, stimulations to each arm felt equal so was equally concerned"	2	2	1	2	2	2	2	2	2	2	2	2	2	2	2	2	2	2	1	1	2	2	1	1	2	2	2
STM02	20	test	left	VFF	-48	2	19	Male	Pedi	0 cups	None	1.5	1	1.3	Right	11h30 07/10/2019	Missing item 8 of PCS	4	4	5	5	"Worreid that skin would be affected on both arms not really affect by what it said on the computer screen, stimulations to each arm felt equal so was equally concerned"	2	2	1	2	2	2	2	2	2	2	2	2	2	2	2	2	2	2	1	1	2	2	1	1	2	2	2
STM02	20	test	left	CW	-47	2	19	Male	Pedi	0 cups	None	1.5	1	1.3	Right	11h30 07/10/2019	Missing item 8 of PCS	4	4	5	5	"Worreid that skin would be affected on both arms not really affect by what it said on the computer screen, stimulations to each arm felt equal so was equally concerned"	2	2	1	2	2	2	2	2	2	2	2	2	2	2	2	2	2	2	1	1	2	2	1	1	2	2	2
STM02	20	test	left	128	-5	2	19	Male	Pedi	0 cups	None	1.5	1	1.3	Right	11h30 07/10/2019	Missing item 8 of PCS	4	4	5	5	"Worreid that skin would be affected on both arms not really affect by what it said on the computer screen, stimulations to each arm felt equal so was equally concerned"	2	2	1	2	2	2	2	2	2	2	2	2	2	2	2	2	2	2	1	1	2	2	1	1	2	2	2
STM02	20	test_sa	right	E	8	2	19	Male	Pedi	0 cups	None	1.5	1	1.3	Right	11h30 07/10/2019	Missing item 8 of PCS	4	4	5	5	"Worreid that skin would be affected on both arms not really affect by what it said on the computer screen, stimulations to each arm felt equal so was equally concerned"	2	2	1	2	2	2	2	2	2	2	2	2	2	2	2	2	2	2	1	1	2	2	1	1	2	2	2
STM02	20	test_sa	right	A	9	2	19	Male	Pedi	0 cups	None	1.5	1	1.3	Right	11h30 07/10/2019	Missing item 8 of PCS	4	4	5	5	"Worreid that skin would be affected on both arms not really affect by what it said on the computer screen, stimulations to each arm felt equal so was equally concerned"	2	2	1	2	2	2	2	2	2	2	2	2	2	2	2	2	2	2	1	1	2	2	1	1	2	2	2
STM02	20	test_sa	right	D	5	2	19	Male	Pedi	0 cups	None	1.5	1	1.3	Right	11h30 07/10/2019	Missing item 8 of PCS	4	4	5	5	"Worreid that skin would be affected on both arms not really affect by what it said on the computer screen, stimulations to each arm felt equal so was equally concerned"	2	2	1	2	2	2	2	2	2	2	2	2	2	2	2	2	2	2	1	1	2	2	1	1	2	2	2
STM02	20	test_sa	right	H	5	2	19	Male	Pedi	0 cups	None	1.5	1	1.3	Right	11h30 07/10/2019	Missing item 8 of PCS	4	4	5	5	"Worreid that skin would be affected on both arms not really affect by what it said on the computer screen, stimulations to each arm felt equal so was equally concerned"	2	2	1	2	2	2	2	2	2	2	2	2	2	2	2	2	2	2	1	1	2	2	1	1	2	2	2
STM02	20	test_sa	right	C	4	2	19	Male	Pedi	0 cups	None	1.5	1	1.3	Right	11h30 07/10/2019	Missing item 8 of PCS	4	4	5	5	"Worreid that skin would be affected on both arms not really affect by what it said on the computer screen, stimulations to each arm felt equal so was equally concerned"	2	2	1	2	2	2	2	2	2	2	2	2	2	2	2	2	2	2	1	1	2	2	1	1	2	2	2
STM02	20	test_sa	right	G	5	2	19	Male	Pedi	0 cups	None	1.5	1	1.3	Right	11h30 07/10/2019	Missing item 8 of PCS	4	4	5	5	"Worreid that skin would be affected on both arms not really affect by what it said on the computer screen, stimulations to each arm felt equal so was equally concerned"	2	2	1	2	2	2	2	2	2	2	2	2	2	2	2	2	2	2	1	1	2	2	1	1	2	2	2
STM02	20	test_sa	right	B	7	2	19	Male	Pedi	0 cups	None	1.5	1	1.3	Right	11h30 07/10/2019	Missing item 8 of PCS	4	4	5	5	"Worreid that skin would be affected on both arms not really affect by what it said on the computer screen, stimulations to each arm felt equal so was equally concerned"	2	2	1	2	2	2	2	2	2	2	2	2	2	2	2	2	2	2	1	1	2	2	1	1	2	2	2
STM02	20	test_sa	right	F	3	2	19	Male	Pedi	0 cups	None	1.5	1	1.3	Right	11h30 07/10/2019	Missing item 8 of PCS	4	4	5	5	"Worreid that skin would be affected on both arms not really affect by what it said on the computer screen, stimulations to each arm felt equal so was equally concerned"	2	2	1	2	2	2	2	2	2	2	2	2	2	2	2	2	2	2	1	1	2	2	1	1	2	2	2
STM02	20	test_sa	left	E	8	2	19	Male	Pedi	0 cups	None	1.5	1	1.3	Right	11h30 07/10/2019	Missing item 8 of PCS	4	4	5	5	"Worreid that skin would be affected on both arms not really affect by what it said on the computer screen, stimulations to each arm felt equal so was equally concerned"	2	2	1	2	2	2	2	2	2	2	2	2	2	2	2	2	2	2	1	1	2	2	1	1	2	2	2
STM02	20	test_sa	left	A	8	2	19	Male	Pedi	0 cups	None	1.5	1	1.3	Right	11h30 07/10/2019	Missing item 8 of PCS	4	4	5	5	"Worreid that skin would be affected on both arms not really affect by what it said on the computer screen, stimulations to each arm felt equal so was equally concerned"	2	2	1	2	2	2	2	2	2	2	2	2	2	2	2	2	2	2	1	1	2	2	1	1	2	2	2
STM02	20	test_sa	left	D	2	2	19	Male	Pedi	0 cups	None	1.5	1	1.3	Right	11h30 07/10/2019	Missing item 8 of PCS	4	4	5	5	"Worreid that skin would be affected on both arms not really affect by what it said on the computer screen, stimulations to each arm felt equal so was equally concerned"	2	2	1	2	2	2	2	2	2	2	2	2	2	2	2	2	2	2	1	1	2	2	1	1	2	2	2
STM02	20	test_sa	left	H	4	2	19	Male	Pedi	0 cups	None	1.5	1	1.3	Right	11h30 07/10/2019	Missing item 8 of PCS	4	4	5	5	"Worreid that skin would be affected on both arms not really affect by what it said on the computer screen, stimulations to each arm felt equal so was equally concerned"	2	2	1	2	2	2	2	2	2	2	2	2	2	2	2	2	2	2	1	1	2	2	1	1	2	2	2
STM02	20	test_sa	left	C	0	2	19	Male	Pedi	0 cups	None	1.5	1	1.3	Right	11h30 07/10/2019	Missing item 8 of PCS	4	4	5	5	"Worreid that skin would be affected on both arms not really affect by what it said on the computer screen, stimulations to each arm felt equal so was equally concerned"	2	2	1	2	2	2	2	2	2	2	2	2	2	2	2	2	2	2	1	1	2	2	1	1	2	2	2
STM02	20	test_sa	left	G	4	2	19	Male	Pedi	0 cups	None	1.5	1	1.3	Right	11h30 07/10/2019	Missing item 8 of PCS	4	4	5	5	"Worreid that skin would be affected on both arms not really affect by what it said on the computer screen, stimulations to each arm felt equal so was equally concerned"	2	2	1	2	2	2	2	2	2	2	2	2	2	2	2	2	2	2	1	1	2	2	1	1	2	2	2
STM02	20	test_sa	left	B	7	2	19	Male	Pedi	0 cups	None	1.5	1	1.3	Right	11h30 07/10/2019	Missing item 8 of PCS	4	4	5	5	"Worreid that skin would be affected on both arms not really affect by what it said on the computer screen, stimulations to each arm felt equal so was equally concerned"	2	2	1	2	2	2	2	2	2	2	2	2	2	2	2	2	2	2	1	1	2	2	1	1	2	2	2
STM02	20	test_sa	left	F	2	2	19	Male	Pedi	0 cups	None	1.5	1	1.3	Right	11h30 07/10/2019	Missing item 8 of PCS	4	4	5	5	"Worreid that skin would be affected on both arms not really affect by what it said on the computer screen, stimulations to each arm felt equal so was equally concerned"	2	2	1	2	2	2	2	2	2	2	2	2	2	2	2	2	2	2	1	1	2	2	1	1	2	2	2
STM02	26	test	right	BR	-40	2	19	Male	Pedi	0 cups	None	1.5	1	1.3	Right	11h30 07/10/2019	Missing item 8 of PCS	4	4	5	5	"Worreid that skin would be affected on both arms not really affect by what it said on the computer screen, stimulations to each arm felt equal so was equally concerned"	2	2	1	2	2	2	2	2	2	2	2	2	2	2	2	2	2	2	1	1	2	2	1	1	2	2	2
STM02	26	test	right	VFF	-50	2	19	Male	Pedi	0 cups	None	1.5	1	1.3	Right	11h30 07/10/2019	Missing item 8 of PCS	4	4	5	5	"Worreid that skin would be affected on both arms not really affect by what it said on the computer screen, stimulations to each arm felt equal so was equally concerned"	2	2	1	2	2	2	2	2	2	2	2	2	2	2	2	2	2	2	1	1	2	2	1	1	2	2	2
STM02	26	test	right	CW	-49	2	19	Male	Pedi	0 cups	None	1.5	1	1.3	Right	11h30 07/10/2019	Missing item 8 of PCS	4	4	5	5	"Worreid that skin would be affected on both arms not really affect by what it said on the computer screen, stimulations to each arm felt equal so was equally concerned"	2	2	1	2	2	2	2	2	2	2	2	2	2	2	2	2	2	2	1	1	2	2	1	1	2	2	2
STM02	26	test	right	128	-48	2	19	Male	Pedi	0 cups	None	1.5	1	1.3	Right	11h30 07/10/2019	Missing item 8 of PCS	4	4	5	5	"Worreid that skin would be affected on both arms not really affect by what it said on the computer screen, stimulations to each arm felt equal so was equally concerned"	2	2	1	2	2	2	2	2	2	2	2	2	2	2	2	2	2	2	1	1	2	2	1	1	2	2	2
STM02	26	test	right	estim	15	2	19	Male	Pedi	0 cups	None	1.5	1	1.3	Right	11h30 07/10/2019	Missing item 8 of PCS	4	4	5	5	"Worreid that skin would be affected on both arms not really affect by what it said on the computer screen, stimulations to each arm felt equal so was equally concerned"	2	2	1	2	2	2	2	2	2	2	2	2	2	2	2	2	2	2	1	1	2	2	1	1	2	2	2
STM02	26	test	right	256	5	2	19	Male	Pedi	0 cups	None	1.5	1	1.3	Right	11h30 07/10/2019	Missing item 8 of PCS	4	4	5	5	"Worreid that skin would be affected on both arms not really affect by what it said on the computer screen, stimulations to each arm felt equal so was equally concerned"	2	2	1	2	2	2	2	2	2	2	2	2	2	2	2	2	2	2	1	1	2	2	1	1	2	2	2
STM02	26	test	left	BR	-43	2	19	Male	Pedi	0 cups	None	1.5	1	1.3	Right	11h30 07/10/2019	Missing item 8 of PCS	4	4	5	5	"Worreid that skin would be affected on both arms not really affect by what it said on the computer screen, stimulations to each arm felt equal so was equally concerned"	2	2	1	2	2	2	2	2	2	2	2	2	2	2	2	2	2	2	1	1	2	2	1	1	2	2	2
STM02	26	test	left	VFF	-49.5	2	19	Male	Pedi	0 cups	None	1.5	1	1.3	Right	11h30 07/10/2019	Missing item 8 of PCS	4	4	5	5	"Worreid that skin would be affected on both arms not really affect by what it said on the computer screen, stimulations to each arm felt equal so was equally concerned"	2	2	1	2	2	2	2	2	2	2	2	2	2	2	2	2	2	2	1	1	2	2	1	1	2	2	2
STM02	26	test	left	CW	-47	2	19	Male	Pedi	0 cups	None	1.5	1	1.3	Right	11h30 07/10/2019	Missing item 8 of PCS	4	4	5	5	"Worreid that skin would be affected on both arms not really affect by what it said on the computer screen, stimulations to each arm felt equal so was equally concerned"	2	2	1	2	2	2	2	2	2	2	2	2	2	2	2	2	2	2	1	1	2	2	1	1	2	2	2
STM02	26	test	left	128	-5	2	19	Male	Pedi	0 cups	None	1.5	1	1.3	Right	11h30 07/10/2019	Missing item 8 of PCS	4	4	5	5	"Worreid that skin would be affected on both arms not really affect by what it said on the computer screen, stimulations to each arm felt equal so was equally concerned"	2	2	1	2	2	2	2	2	2	2	2	2	2	2	2	2	2	2	1	1	2	2	1	1	2	2	2
STM02	26	test	left	estim	5	2	19	Male	Pedi	0 cups	None	1.5	1	1.3	Right	11h30 07/10/2019	Missing item 8 of PCS	4	4	5	5	"Worreid that skin would be affected on both arms not really affect by what it said on the computer screen, stimulations to each arm felt equal so was equally concerned"	2	2	1	2	2	2	2	2	2	2	2	2	2	2	2	2	2	2	1	1	2	2	1	1	2	2	2
STM02	26	test	left	256	2	2	19	Male	Pedi	0 cups	None	1.5	1	1.3	Right	11h30 07/10/2019	Missing item 8 of PCS	4	4	5	5	"Worreid that skin would be affected on both arms not really affect by what it said on the computer screen, stimulations to each arm felt equal so was equally concerned"	2	2	1	2	2	2	2	2	2	2	2	2	2	2	2	2	2	2	1	1	2	2	1	1	2	2	2
STM02	32	test	right	256	4	2	19	Male	Pedi	0 cups	None	1.5	1	1.3	Right	11h30 07/10/2019	Missing item 8 of PCS	4	4	5	5	"Worreid that skin would be affected on both arms not really affect by what it said on the computer screen, stimulations to each arm felt equal so was equally concerned"	2	2	1	2	2	2	2	2	2	2	2	2	2	2	2	2	2	2	1	1	2	2	1	1	2	2	2
STM02	32	test	right	CW	-46	2	19	Male	Pedi	0 cups	None	1.5	1	1.3	Right	11h30 07/10/2019	Missing item 8 of PCS	4	4	5	5	"Worreid that skin would be affected on both arms not really affect by what it said on the computer screen, stimulations to each arm felt equal so was equally concerned"	2	2	1	2	2	2	2	2	2	2	2	2	2	2	2	2	2	2	1	1	2	2	1	1	2	2	2
STM02	32	test	right	estim	5	2	19	Male	Pedi	0 cups	None	1.5	1	1.3	Right	11h30 07/10/2019	Missing item 8 of PCS	4	4	5	5	"Worreid that skin would be affected on both arms not really affect by what it said on the computer screen, stimulations to each arm felt equal so was equally concerned"	2	2	1	2	2	2	2	2	2	2	2	2	2	2	2	2	2	2	1	1	2	2	1	1	2	2	2
STM02	32	test	right	VFF	-49.8	2	19	Male	Pedi	0 cups	None	1.5	1	1.3	Right	11h30 07/10/2019	Missing item 8 of PCS	4	4	5	5	"Worreid that skin would be affected on both arms not really affect by what it said on the computer screen, stimulations to each arm felt equal so was equally concerned"	2	2	1	2	2	2	2	2	2	2	2	2	2	2	2	2	2	2	1	1	2	2	1	1	2	2	2
STM02	32	test	right	BR	-45	2	19	Male	Pedi	0 cups	None	1.5	1	1.3	Right	11h30 07/10/2019	Missing item 8 of PCS	4	4	5	5	"Worreid that skin would be affected on both arms not really affect by what it said on the computer screen, stimulations to each arm felt equal so was equally concerned"	2	2	1	2	2	2	2	2	2	2	2	2	2	2	2	2	2	2	1	1	2	2	1	1	2	2	2
STM02	32	test	right	128	3	2	19	Male	Pedi	0 cups	None	1.5	1	1.3	Right	11h30 07/10/2019	Missing item 8 of PCS	4	4	5	5	"Worreid that skin would be affected on both arms not really affect by what it said on the computer screen, stimulations to each arm felt equal so was equally concerned"	2	2	1	2	2	2	2	2	2	2	2	2	2	2	2	2	2	2	1	1	2	2	1	1	2	2	2
STM02	32	test	left	256	2	2	19	Male	Pedi	0 cups	None	1.5	1	1.3	Right	11h30 07/10/2019	Missing item 8 of PCS	4	4	5	5	"Worreid that skin would be affected on both arms not really affect by what it said on the computer screen, stimulations to each arm felt equal so was equally concerned"	2	2	1	2	2	2	2	2	2	2	2	2	2	2	2	2	2	2	1	1	2	2	1	1	2	2	2
STM02	32	test	left	CW	-42	2	19	Male	Pedi	0 cups	None	1.5	1	1.3	Right	11h30 07/10/2019	Missing item 8 of PCS	4	4	5	5	"Worreid that skin would be affected on both arms not really affect by what it said on the computer screen, stimulations to each arm felt equal so was equally concerned"	2	2	1	2	2	2	2	2	2	2	2	2	2	2	2	2	2	2	1	1	2	2	1	1	2	2	2
STM02	32	test	left	estim	4	2	19	Male	Pedi	0 cups	None	1.5	1	1.3	Right	11h30 07/10/2019	Missing item 8 of PCS	4	4	5	5	"Worreid that skin would be affected on both arms not really affect by what it said on the computer screen, stimulations to each arm felt equal so was equally concerned"	2	2	1	2	2	2	2	2	2	2	2	2	2	2	2	2	2	2	1	1	2	2	1	1	2	2	2
STM02	32	test	left	VFF	-49.9	2	19	Male	Pedi	0 cups	None	1.5	1	1.3	Right	11h30 07/10/2019	Missing item 8 of PCS	4	4	5	5	"Worreid that skin would be affected on both arms not really affect by what it said on the computer screen, stimulations to each arm felt equal so was equally concerned"	2	2	1	2	2	2	2	2	2	2	2	2	2	2	2	2	2	2	1	1	2	2	1	1	2	2	2
STM02	32	test	left	BR	-40	2	19	Male	Pedi	0 cups	None	1.5	1	1.3	Right	11h30 07/10/2019	Missing item 8 of PCS	4	4	5	5	"Worreid that skin would be affected on both arms not really affect by what it said on the computer screen, stimulations to each arm felt equal so was equally concerned"	2	2	1	2	2	2	2	2	2	2	2	2	2	2	2	2	2	2	1	1	2	2	1	1	2	2	2
STM02	32	test	left	128	0	2	19	Male	Pedi	0 cups	None	1.5	1	1.3	Right	11h30 07/10/2019	Missing item 8 of PCS	4	4	5	5	"Worreid that skin would be affected on both arms not really affect by what it said on the computer screen, stimulations to each arm felt equal so was equally concerned"	2	2	1	2	2	2	2	2	2	2	2	2	2	2	2	2	2	2	1	1	2	2	1	1	2	2	2
STM02	38	test	right	estim	8	2	19	Male	Pedi	0 cups	None	1.5	1	1.3	Right	11h30 07/10/2019	Missing item 8 of PCS	4	4	5	5	"Worreid that skin would be affected on both arms not really affect by what it said on the computer screen, stimulations to each arm felt equal so was equally concerned"	2	2	1	2	2	2	2	2	2	2	2	2	2	2	2	2	2	2	1	1	2	2	1	1	2	2	2
STM02	38	test	right	VFF	-49	2	19	Male	Pedi	0 cups	None	1.5	1	1.3	Right	11h30 07/10/2019	Missing item 8 of PCS	4	4	5	5	"Worreid that skin would be affected on both arms not really affect by what it said on the computer screen, stimulations to each arm felt equal so was equally concerned"	2	2	1	2	2	2	2	2	2	2	2	2	2	2	2	2	2	2	1	1	2	2	1	1	2	2	2
STM02	38	test	right	128	1	2	19	Male	Pedi	0 cups	None	1.5	1	1.3	Right	11h30 07/10/2019	Missing item 8 of PCS	4	4	5	5	"Worreid that skin would be affected on both arms not really affect by what it said on the computer screen, stimulations to each arm felt equal so was equally concerned"	2	2	1	2	2	2	2	2	2	2	2	2	2	2	2	2	2	2	1	1	2	2	1	1	2	2	2
STM02	38	test	right	CW	-47	2	19	Male	Pedi	0 cups	None	1.5	1	1.3	Right	11h30 07/10/2019	Missing item 8 of PCS	4	4	5	5	"Worreid that skin would be affected on both arms not really affect by what it said on the computer screen, stimulations to each arm felt equal so was equally concerned"	2	2	1	2	2	2	2	2	2	2	2	2	2	2	2	2	2	2	1	1	2	2	1	1	2	2	2
STM02	38	test	right	BR	-40	2	19	Male	Pedi	0 cups	None	1.5	1	1.3	Right	11h30 07/10/2019	Missing item 8 of PCS	4	4	5	5	"Worreid that skin would be affected on both arms not really affect by what it said on the computer screen, stimulations to each arm felt equal so was equally concerned"	2	2	1	2	2	2	2	2	2	2	2	2	2	2	2	2	2	2	1	1	2	2	1	1	2	2	2
STM02	38	test	right	256	4	2	19	Male	Pedi	0 cups	None	1.5	1	1.3	Right	11h30 07/10/2019	Missing item 8 of PCS	4	4	5	5	"Worreid that skin would be affected on both arms not really affect by what it said on the computer screen, stimulations to each arm felt equal so was equally concerned"	2	2	1	2	2	2	2	2	2	2	2	2	2	2	2	2	2	2	1	1	2	2	1	1	2	2	2
STM02	38	test	left	estim	5	2	19	Male	Pedi	0 cups	None	1.5	1	1.3	Right	11h30 07/10/2019	Missing item 8 of PCS	4	4	5	5	"Worreid that skin would be affected on both arms not really affect by what it said on the computer screen, stimulations to each arm felt equal so was equally concerned"	2	2	1	2	2	2	2	2	2	2	2	2	2	2	2	2	2	2	1	1	2	2	1	1	2	2	2
STM02	38	test	left	VFF	-49	2	19	Male	Pedi	0 cups	None	1.5	1	1.3	Right	11h30 07/10/2019	Missing item 8 of PCS	4	4	5	5	"Worreid that skin would be affected on both arms not really affect by what it said on the computer screen, stimulations to each arm felt equal so was equally concerned"	2	2	1	2	2	2	2	2	2	2	2	2	2	2	2	2	2	2	1	1	2	2	1	1	2	2	2
STM02	38	test	left	128	0	2	19	Male	Pedi	0 cups	None	1.5	1	1.3	Right	11h30 07/10/2019	Missing item 8 of PCS	4	4	5	5	"Worreid that skin would be affected on both arms not really affect by what it said on the computer screen, stimulations to each arm felt equal so was equally concerned"	2	2	1	2	2	2	2	2	2	2	2	2	2	2	2	2	2	2	1	1	2	2	1	1	2	2	2
STM02	38	test	left	CW	-45	2	19	Male	Pedi	0 cups	None	1.5	1	1.3	Right	11h30 07/10/2019	Missing item 8 of PCS	4	4	5	5	"Worreid that skin would be affected on both arms not really affect by what it said on the computer screen, stimulations to each arm felt equal so was equally concerned"	2	2	1	2	2	2	2	2	2	2	2	2	2	2	2	2	2	2	1	1	2	2	1	1	2	2	2
STM02	38	test	left	BR	-43	2	19	Male	Pedi	0 cups	None	1.5	1	1.3	Right	11h30 07/10/2019	Missing item 8 of PCS	4	4	5	5	"Worreid that skin would be affected on both arms not really affect by what it said on the computer screen, stimulations to each arm felt equal so was equally concerned"	2	2	1	2	2	2	2	2	2	2	2	2	2	2	2	2	2	2	1	1	2	2	1	1	2	2	2
STM02	38	test	left	256	1	2	19	Male	Pedi	0 cups	None	1.5	1	1.3	Right	11h30 07/10/2019	Missing item 8 of PCS	4	4	5	5	"Worreid that skin would be affected on both arms not really affect by what it said on the computer screen, stimulations to each arm felt equal so was equally concerned"	2	2	1	2	2	2	2	2	2	2	2	2	2	2	2	2	2	2	1	1	2	2	1	1	2	2	2
STM02	40	test_sa	right	E	8	2	19	Male	Pedi	0 cups	None	1.5	1	1.3	Right	11h30 07/10/2019	Missing item 8 of PCS	4	4	5	5	"Worreid that skin would be affected on both arms not really affect by what it said on the computer screen, stimulations to each arm felt equal so was equally concerned"	2	2	1	2	2	2	2	2	2	2	2	2	2	2	2	2	2	2	1	1	2	2	1	1	2	2	2
STM02	40	test_sa	right	A	8	2	19	Male	Pedi	0 cups	None	1.5	1	1.3	Right	11h30 07/10/2019	Missing item 8 of PCS	4	4	5	5	"Worreid that skin would be affected on both arms not really affect by what it said on the computer screen, stimulations to each arm felt equal so was equally concerned"	2	2	1	2	2	2	2	2	2	2	2	2	2	2	2	2	2	2	1	1	2	2	1	1	2	2	2
STM02	40	test_sa	right	D	3	2	19	Male	Pedi	0 cups	None	1.5	1	1.3	Right	11h30 07/10/2019	Missing item 8 of PCS	4	4	5	5	"Worreid that skin would be affected on both arms not really affect by what it said on the computer screen, stimulations to each arm felt equal so was equally concerned"	2	2	1	2	2	2	2	2	2	2	2	2	2	2	2	2	2	2	1	1	2	2	1	1	2	2	2
STM02	40	test_sa	right	H	6	2	19	Male	Pedi	0 cups	None	1.5	1	1.3	Right	11h30 07/10/2019	Missing item 8 of PCS	4	4	5	5	"Worreid that skin would be affected on both arms not really affect by what it said on the computer screen, stimulations to each arm felt equal so was equally concerned"	2	2	1	2	2	2	2	2	2	2	2	2	2	2	2	2	2	2	1	1	2	2	1	1	2	2	2
STM02	40	test_sa	right	C	3	2	19	Male	Pedi	0 cups	None	1.5	1	1.3	Right	11h30 07/10/2019	Missing item 8 of PCS	4	4	5	5	"Worreid that skin would be affected on both arms not really affect by what it said on the computer screen, stimulations to each arm felt equal so was equally concerned"	2	2	1	2	2	2	2	2	2	2	2	2	2	2	2	2	2	2	1	1	2	2	1	1	2	2	2
STM02	40	test_sa	right	G	2	2	19	Male	Pedi	0 cups	None	1.5	1	1.3	Right	11h30 07/10/2019	Missing item 8 of PCS	4	4	5	5	"Worreid that skin would be affected on both arms not really affect by what it said on the computer screen, stimulations to each arm felt equal so was equally concerned"	2	2	1	2	2	2	2	2	2	2	2	2	2	2	2	2	2	2	1	1	2	2	1	1	2	2	2
STM02	40	test_sa	right	B	6	2	19	Male	Pedi	0 cups	None	1.5	1	1.3	Right	11h30 07/10/2019	Missing item 8 of PCS	4	4	5	5	"Worreid that skin would be affected on both arms not really affect by what it said on the computer screen, stimulations to each arm felt equal so was equally concerned"	2	2	1	2	2	2	2	2	2	2	2	2	2	2	2	2	2	2	1	1	2	2	1	1	2	2	2
STM02	40	test_sa	right	F	2	2	19	Male	Pedi	0 cups	None	1.5	1	1.3	Right	11h30 07/10/2019	Missing item 8 of PCS	4	4	5	5	"Worreid that skin would be affected on both arms not really affect by what it said on the computer screen, stimulations to each arm felt equal so was equally concerned"	2	2	1	2	2	2	2	2	2	2	2	2	2	2	2	2	2	2	1	1	2	2	1	1	2	2	2
STM02	40	test_sa	left	E	NA	2	19	Male	Pedi	0 cups	None	1.5	1	1.3	Right	11h30 07/10/2019	Missing item 8 of PCS	4	4	5	5	"Worreid that skin would be affected on both arms not really affect by what it said on the computer screen, stimulations to each arm felt equal so was equally concerned"	2	2	1	2	2	2	2	2	2	2	2	2	2	2	2	2	2	2	1	1	2	2	1	1	2	2	2
STM02	40	test_sa	left	A	NA	2	19	Male	Pedi	0 cups	None	1.5	1	1.3	Right	11h30 07/10/2019	Missing item 8 of PCS	4	4	5	5	"Worreid that skin would be affected on both arms not really affect by what it said on the computer screen, stimulations to each arm felt equal so was equally concerned"	2	2	1	2	2	2	2	2	2	2	2	2	2	2	2	2	2	2	1	1	2	2	1	1	2	2	2
STM02	40	test_sa	left	D	NA	2	19	Male	Pedi	0 cups	None	1.5	1	1.3	Right	11h30 07/10/2019	Missing item 8 of PCS	4	4	5	5	"Worreid that skin would be affected on both arms not really affect by what it said on the computer screen, stimulations to each arm felt equal so was equally concerned"	2	2	1	2	2	2	2	2	2	2	2	2	2	2	2	2	2	2	1	1	2	2	1	1	2	2	2
STM02	40	test_sa	left	H	NA	2	19	Male	Pedi	0 cups	None	1.5	1	1.3	Right	11h30 07/10/2019	Missing item 8 of PCS	4	4	5	5	"Worreid that skin would be affected on both arms not really affect by what it said on the computer screen, stimulations to each arm felt equal so was equally concerned"	2	2	1	2	2	2	2	2	2	2	2	2	2	2	2	2	2	2	1	1	2	2	1	1	2	2	2
STM02	40	test_sa	left	C	NA	2	19	Male	Pedi	0 cups	None	1.5	1	1.3	Right	11h30 07/10/2019	Missing item 8 of PCS	4	4	5	5	"Worreid that skin would be affected on both arms not really affect by what it said on the computer screen, stimulations to each arm felt equal so was equally concerned"	2	2	1	2	2	2	2	2	2	2	2	2	2	2	2	2	2	2	1	1	2	2	1	1	2	2	2
STM02	40	test_sa	left	G	NA	2	19	Male	Pedi	0 cups	None	1.5	1	1.3	Right	11h30 07/10/2019	Missing item 8 of PCS	4	4	5	5	"Worreid that skin would be affected on both arms not really affect by what it said on the computer screen, stimulations to each arm felt equal so was equally concerned"	2	2	1	2	2	2	2	2	2	2	2	2	2	2	2	2	2	2	1	1	2	2	1	1	2	2	2
STM02	40	test_sa	left	B	NA	2	19	Male	Pedi	0 cups	None	1.5	1	1.3	Right	11h30 07/10/2019	Missing item 8 of PCS	4	4	5	5	"Worreid that skin would be affected on both arms not really affect by what it said on the computer screen, stimulations to each arm felt equal so was equally concerned"	2	2	1	2	2	2	2	2	2	2	2	2	2	2	2	2	2	2	1	1	2	2	1	1	2	2	2
STM02	40	test_sa	left	F	NA	2	19	Male	Pedi	0 cups	None	1.5	1	1.3	Right	11h30 07/10/2019	Missing item 8 of PCS	4	4	5	5	"Worreid that skin would be affected on both arms not really affect by what it said on the computer screen, stimulations to each arm felt equal so was equally concerned"	2	2	1	2	2	2	2	2	2	2	2	2	2	2	2	2	2	2	1	1	2	2	1	1	2	2	2
STM02	44	test	right	VFF	-49.99	2	19	Male	Pedi	0 cups	None	1.5	1	1.3	Right	11h30 07/10/2019	Missing item 8 of PCS	4	4	5	5	"Worreid that skin would be affected on both arms not really affect by what it said on the computer screen, stimulations to each arm felt equal so was equally concerned"	2	2	1	2	2	2	2	2	2	2	2	2	2	2	2	2	2	2	1	1	2	2	1	1	2	2	2
STM02	44	test	right	BR	-40	2	19	Male	Pedi	0 cups	None	1.5	1	1.3	Right	11h30 07/10/2019	Missing item 8 of PCS	4	4	5	5	"Worreid that skin would be affected on both arms not really affect by what it said on the computer screen, stimulations to each arm felt equal so was equally concerned"	2	2	1	2	2	2	2	2	2	2	2	2	2	2	2	2	2	2	1	1	2	2	1	1	2	2	2
STM02	44	test	right	CW	-45	2	19	Male	Pedi	0 cups	None	1.5	1	1.3	Right	11h30 07/10/2019	Missing item 8 of PCS	4	4	5	5	"Worreid that skin would be affected on both arms not really affect by what it said on the computer screen, stimulations to each arm felt equal so was equally concerned"	2	2	1	2	2	2	2	2	2	2	2	2	2	2	2	2	2	2	1	1	2	2	1	1	2	2	2
STM02	44	test	right	estim	6	2	19	Male	Pedi	0 cups	None	1.5	1	1.3	Right	11h30 07/10/2019	Missing item 8 of PCS	4	4	5	5	"Worreid that skin would be affected on both arms not really affect by what it said on the computer screen, stimulations to each arm felt equal so was equally concerned"	2	2	1	2	2	2	2	2	2	2	2	2	2	2	2	2	2	2	1	1	2	2	1	1	2	2	2
STM02	44	test	right	128	1	2	19	Male	Pedi	0 cups	None	1.5	1	1.3	Right	11h30 07/10/2019	Missing item 8 of PCS	4	4	5	5	"Worreid that skin would be affected on both arms not really affect by what it said on the computer screen, stimulations to each arm felt equal so was equally concerned"	2	2	1	2	2	2	2	2	2	2	2	2	2	2	2	2	2	2	1	1	2	2	1	1	2	2	2
STM02	44	test	right	256	2	2	19	Male	Pedi	0 cups	None	1.5	1	1.3	Right	11h30 07/10/2019	Missing item 8 of PCS	4	4	5	5	"Worreid that skin would be affected on both arms not really affect by what it said on the computer screen, stimulations to each arm felt equal so was equally concerned"	2	2	1	2	2	2	2	2	2	2	2	2	2	2	2	2	2	2	1	1	2	2	1	1	2	2	2
STM02	44	test	left	VFF	-49.5	2	19	Male	Pedi	0 cups	None	1.5	1	1.3	Right	11h30 07/10/2019	Missing item 8 of PCS	4	4	5	5	"Worreid that skin would be affected on both arms not really affect by what it said on the computer screen, stimulations to each arm felt equal so was equally concerned"	2	2	1	2	2	2	2	2	2	2	2	2	2	2	2	2	2	2	1	1	2	2	1	1	2	2	2
STM02	44	test	left	BR	-40	2	19	Male	Pedi	0 cups	None	1.5	1	1.3	Right	11h30 07/10/2019	Missing item 8 of PCS	4	4	5	5	"Worreid that skin would be affected on both arms not really affect by what it said on the computer screen, stimulations to each arm felt equal so was equally concerned"	2	2	1	2	2	2	2	2	2	2	2	2	2	2	2	2	2	2	1	1	2	2	1	1	2	2	2
STM02	44	test	left	CW	-45	2	19	Male	Pedi	0 cups	None	1.5	1	1.3	Right	11h30 07/10/2019	Missing item 8 of PCS	4	4	5	5	"Worreid that skin would be affected on both arms not really affect by what it said on the computer screen, stimulations to each arm felt equal so was equally concerned"	2	2	1	2	2	2	2	2	2	2	2	2	2	2	2	2	2	2	1	1	2	2	1	1	2	2	2
STM02	44	test	left	estim	5	2	19	Male	Pedi	0 cups	None	1.5	1	1.3	Right	11h30 07/10/2019	Missing item 8 of PCS	4	4	5	5	"Worreid that skin would be affected on both arms not really affect by what it said on the computer screen, stimulations to each arm felt equal so was equally concerned"	2	2	1	2	2	2	2	2	2	2	2	2	2	2	2	2	2	2	1	1	2	2	1	1	2	2	2
STM02	44	test	left	128	0	2	19	Male	Pedi	0 cups	None	1.5	1	1.3	Right	11h30 07/10/2019	Missing item 8 of PCS	4	4	5	5	"Worreid that skin would be affected on both arms not really affect by what it said on the computer screen, stimulations to each arm felt equal so was equally concerned"	2	2	1	2	2	2	2	2	2	2	2	2	2	2	2	2	2	2	1	1	2	2	1	1	2	2	2
STM02	44	test	left	256	1	2	19	Male	Pedi	0 cups	None	1.5	1	1.3	Right	11h30 07/10/2019	Missing item 8 of PCS	4	4	5	5	"Worreid that skin would be affected on both arms not really affect by what it said on the computer screen, stimulations to each arm felt equal so was equally concerned"	2	2	1	2	2	2	2	2	2	2	2	2	2	2	2	2	2	2	1	1	2	2	1	1	2	2	2
STM02	50	test	right	CW	-48	2	19	Male	Pedi	0 cups	None	1.5	1	1.3	Right	11h30 07/10/2019	Missing item 8 of PCS	4	4	5	5	"Worreid that skin would be affected on both arms not really affect by what it said on the computer screen, stimulations to each arm felt equal so was equally concerned"	2	2	1	2	2	2	2	2	2	2	2	2	2	2	2	2	2	2	1	1	2	2	1	1	2	2	2
STM02	50	test	right	BR	-43	2	19	Male	Pedi	0 cups	None	1.5	1	1.3	Right	11h30 07/10/2019	Missing item 8 of PCS	4	4	5	5	"Worreid that skin would be affected on both arms not really affect by what it said on the computer screen, stimulations to each arm felt equal so was equally concerned"	2	2	1	2	2	2	2	2	2	2	2	2	2	2	2	2	2	2	1	1	2	2	1	1	2	2	2
STM02	50	test	right	256	1	2	19	Male	Pedi	0 cups	None	1.5	1	1.3	Right	11h30 07/10/2019	Missing item 8 of PCS	4	4	5	5	"Worreid that skin would be affected on both arms not really affect by what it said on the computer screen, stimulations to each arm felt equal so was equally concerned"	2	2	1	2	2	2	2	2	2	2	2	2	2	2	2	2	2	2	1	1	2	2	1	1	2	2	2
STM02	50	test	right	VFF	-49.5	2	19	Male	Pedi	0 cups	None	1.5	1	1.3	Right	11h30 07/10/2019	Missing item 8 of PCS	4	4	5	5	"Worreid that skin would be affected on both arms not really affect by what it said on the computer screen, stimulations to each arm felt equal so was equally concerned"	2	2	1	2	2	2	2	2	2	2	2	2	2	2	2	2	2	2	1	1	2	2	1	1	2	2	2
STM02	50	test	right	128	2	2	19	Male	Pedi	0 cups	None	1.5	1	1.3	Right	11h30 07/10/2019	Missing item 8 of PCS	4	4	5	5	"Worreid that skin would be affected on both arms not really affect by what it said on the computer screen, stimulations to each arm felt equal so was equally concerned"	2	2	1	2	2	2	2	2	2	2	2	2	2	2	2	2	2	2	1	1	2	2	1	1	2	2	2
STM02	50	test	right	estim	8	2	19	Male	Pedi	0 cups	None	1.5	1	1.3	Right	11h30 07/10/2019	Missing item 8 of PCS	4	4	5	5	"Worreid that skin would be affected on both arms not really affect by what it said on the computer screen, stimulations to each arm felt equal so was equally concerned"	2	2	1	2	2	2	2	2	2	2	2	2	2	2	2	2	2	2	1	1	2	2	1	1	2	2	2
STM02	50	test	left	CW	-45	2	19	Male	Pedi	0 cups	None	1.5	1	1.3	Right	11h30 07/10/2019	Missing item 8 of PCS	4	4	5	5	"Worreid that skin would be affected on both arms not really affect by what it said on the computer screen, stimulations to each arm felt equal so was equally concerned"	2	2	1	2	2	2	2	2	2	2	2	2	2	2	2	2	2	2	1	1	2	2	1	1	2	2	2
STM02	50	test	left	BR	-45	2	19	Male	Pedi	0 cups	None	1.5	1	1.3	Right	11h30 07/10/2019	Missing item 8 of PCS	4	4	5	5	"Worreid that skin would be affected on both arms not really affect by what it said on the computer screen, stimulations to each arm felt equal so was equally concerned"	2	2	1	2	2	2	2	2	2	2	2	2	2	2	2	2	2	2	1	1	2	2	1	1	2	2	2
STM02	50	test	left	256	0	2	19	Male	Pedi	0 cups	None	1.5	1	1.3	Right	11h30 07/10/2019	Missing item 8 of PCS	4	4	5	5	"Worreid that skin would be affected on both arms not really affect by what it said on the computer screen, stimulations to each arm felt equal so was equally concerned"	2	2	1	2	2	2	2	2	2	2	2	2	2	2	2	2	2	2	1	1	2	2	1	1	2	2	2
STM02	50	test	left	VFF	-48	2	19	Male	Pedi	0 cups	None	1.5	1	1.3	Right	11h30 07/10/2019	Missing item 8 of PCS	4	4	5	5	"Worreid that skin would be affected on both arms not really affect by what it said on the computer screen, stimulations to each arm felt equal so was equally concerned"	2	2	1	2	2	2	2	2	2	2	2	2	2	2	2	2	2	2	1	1	2	2	1	1	2	2	2
STM02	50	test	left	128	-1	2	19	Male	Pedi	0 cups	None	1.5	1	1.3	Right	11h30 07/10/2019	Missing item 8 of PCS	4	4	5	5	"Worreid that skin would be affected on both arms not really affect by what it said on the computer screen, stimulations to each arm felt equal so was equally concerned"	2	2	1	2	2	2	2	2	2	2	2	2	2	2	2	2	2	2	1	1	2	2	1	1	2	2	2
STM02	50	test	left	estim	4	2	19	Male	Pedi	0 cups	None	1.5	1	1.3	Right	11h30 07/10/2019	Missing item 8 of PCS	4	4	5	5	"Worreid that skin would be affected on both arms not really affect by what it said on the computer screen, stimulations to each arm felt equal so was equally concerned"	2	2	1	2	2	2	2	2	2	2	2	2	2	2	2	2	2	2	1	1	2	2	1	1	2	2	2
STM02	56	test	right	BR	-45	2	19	Male	Pedi	0 cups	None	1.5	1	1.3	Right	11h30 07/10/2019	Missing item 8 of PCS	4	4	5	5	"Worreid that skin would be affected on both arms not really affect by what it said on the computer screen, stimulations to each arm felt equal so was equally concerned"	2	2	1	2	2	2	2	2	2	2	2	2	2	2	2	2	2	2	1	1	2	2	1	1	2	2	2
STM02	56	test	right	CW	-47	2	19	Male	Pedi	0 cups	None	1.5	1	1.3	Right	11h30 07/10/2019	Missing item 8 of PCS	4	4	5	5	"Worreid that skin would be affected on both arms not really affect by what it said on the computer screen, stimulations to each arm felt equal so was equally concerned"	2	2	1	2	2	2	2	2	2	2	2	2	2	2	2	2	2	2	1	1	2	2	1	1	2	2	2
STM02	56	test	right	128	2	2	19	Male	Pedi	0 cups	None	1.5	1	1.3	Right	11h30 07/10/2019	Missing item 8 of PCS	4	4	5	5	"Worreid that skin would be affected on both arms not really affect by what it said on the computer screen, stimulations to each arm felt equal so was equally concerned"	2	2	1	2	2	2	2	2	2	2	2	2	2	2	2	2	2	2	1	1	2	2	1	1	2	2	2
STM02	56	test	right	256	3	2	19	Male	Pedi	0 cups	None	1.5	1	1.3	Right	11h30 07/10/2019	Missing item 8 of PCS	4	4	5	5	"Worreid that skin would be affected on both arms not really affect by what it said on the computer screen, stimulations to each arm felt equal so was equally concerned"	2	2	1	2	2	2	2	2	2	2	2	2	2	2	2	2	2	2	1	1	2	2	1	1	2	2	2
STM02	56	test	right	estim	6	2	19	Male	Pedi	0 cups	None	1.5	1	1.3	Right	11h30 07/10/2019	Missing item 8 of PCS	4	4	5	5	"Worreid that skin would be affected on both arms not really affect by what it said on the computer screen, stimulations to each arm felt equal so was equally concerned"	2	2	1	2	2	2	2	2	2	2	2	2	2	2	2	2	2	2	1	1	2	2	1	1	2	2	2
STM02	56	test	right	VFF	-49	2	19	Male	Pedi	0 cups	None	1.5	1	1.3	Right	11h30 07/10/2019	Missing item 8 of PCS	4	4	5	5	"Worreid that skin would be affected on both arms not really affect by what it said on the computer screen, stimulations to each arm felt equal so was equally concerned"	2	2	1	2	2	2	2	2	2	2	2	2	2	2	2	2	2	2	1	1	2	2	1	1	2	2	2
STM02	56	test	left	BR	-45	2	19	Male	Pedi	0 cups	None	1.5	1	1.3	Right	11h30 07/10/2019	Missing item 8 of PCS	4	4	5	5	"Worreid that skin would be affected on both arms not really affect by what it said on the computer screen, stimulations to each arm felt equal so was equally concerned"	2	2	1	2	2	2	2	2	2	2	2	2	2	2	2	2	2	2	1	1	2	2	1	1	2	2	2
STM02	56	test	left	CW	-46	2	19	Male	Pedi	0 cups	None	1.5	1	1.3	Right	11h30 07/10/2019	Missing item 8 of PCS	4	4	5	5	"Worreid that skin would be affected on both arms not really affect by what it said on the computer screen, stimulations to each arm felt equal so was equally concerned"	2	2	1	2	2	2	2	2	2	2	2	2	2	2	2	2	2	2	1	1	2	2	1	1	2	2	2
STM02	56	test	left	128	-1	2	19	Male	Pedi	0 cups	None	1.5	1	1.3	Right	11h30 07/10/2019	Missing item 8 of PCS	4	4	5	5	"Worreid that skin would be affected on both arms not really affect by what it said on the computer screen, stimulations to each arm felt equal so was equally concerned"	2	2	1	2	2	2	2	2	2	2	2	2	2	2	2	2	2	2	1	1	2	2	1	1	2	2	2
STM02	56	test	left	256	1	2	19	Male	Pedi	0 cups	None	1.5	1	1.3	Right	11h30 07/10/2019	Missing item 8 of PCS	4	4	5	5	"Worreid that skin would be affected on both arms not really affect by what it said on the computer screen, stimulations to each arm felt equal so was equally concerned"	2	2	1	2	2	2	2	2	2	2	2	2	2	2	2	2	2	2	1	1	2	2	1	1	2	2	2
STM02	56	test	left	estim	4	2	19	Male	Pedi	0 cups	None	1.5	1	1.3	Right	11h30 07/10/2019	Missing item 8 of PCS	4	4	5	5	"Worreid that skin would be affected on both arms not really affect by what it said on the computer screen, stimulations to each arm felt equal so was equally concerned"	2	2	1	2	2	2	2	2	2	2	2	2	2	2	2	2	2	2	1	1	2	2	1	1	2	2	2
STM02	56	test	left	VFF	-49.5	2	19	Male	Pedi	0 cups	None	1.5	1	1.3	Right	11h30 07/10/2019	Missing item 8 of PCS	4	4	5	5	"Worreid that skin would be affected on both arms not really affect by what it said on the computer screen, stimulations to each arm felt equal so was equally concerned"	2	2	1	2	2	2	2	2	2	2	2	2	2	2	2	2	2	2	1	1	2	2	1	1	2	2	2
STM02	60	test_sa	right	E	6	2	19	Male	Pedi	0 cups	None	1.5	1	1.3	Right	11h30 07/10/2019	Missing item 8 of PCS	4	4	5	5	"Worreid that skin would be affected on both arms not really affect by what it said on the computer screen, stimulations to each arm felt equal so was equally concerned"	2	2	1	2	2	2	2	2	2	2	2	2	2	2	2	2	2	2	1	1	2	2	1	1	2	2	2
STM02	60	test_sa	right	A	8	2	19	Male	Pedi	0 cups	None	1.5	1	1.3	Right	11h30 07/10/2019	Missing item 8 of PCS	4	4	5	5	"Worreid that skin would be affected on both arms not really affect by what it said on the computer screen, stimulations to each arm felt equal so was equally concerned"	2	2	1	2	2	2	2	2	2	2	2	2	2	2	2	2	2	2	1	1	2	2	1	1	2	2	2
STM02	60	test_sa	right	D	5	2	19	Male	Pedi	0 cups	None	1.5	1	1.3	Right	11h30 07/10/2019	Missing item 8 of PCS	4	4	5	5	"Worreid that skin would be affected on both arms not really affect by what it said on the computer screen, stimulations to each arm felt equal so was equally concerned"	2	2	1	2	2	2	2	2	2	2	2	2	2	2	2	2	2	2	1	1	2	2	1	1	2	2	2
STM02	60	test_sa	right	H	5	2	19	Male	Pedi	0 cups	None	1.5	1	1.3	Right	11h30 07/10/2019	Missing item 8 of PCS	4	4	5	5	"Worreid that skin would be affected on both arms not really affect by what it said on the computer screen, stimulations to each arm felt equal so was equally concerned"	2	2	1	2	2	2	2	2	2	2	2	2	2	2	2	2	2	2	1	1	2	2	1	1	2	2	2
STM02	60	test_sa	right	C	2	2	19	Male	Pedi	0 cups	None	1.5	1	1.3	Right	11h30 07/10/2019	Missing item 8 of PCS	4	4	5	5	"Worreid that skin would be affected on both arms not really affect by what it said on the computer screen, stimulations to each arm felt equal so was equally concerned"	2	2	1	2	2	2	2	2	2	2	2	2	2	2	2	2	2	2	1	1	2	2	1	1	2	2	2
STM02	60	test_sa	right	G	3	2	19	Male	Pedi	0 cups	None	1.5	1	1.3	Right	11h30 07/10/2019	Missing item 8 of PCS	4	4	5	5	"Worreid that skin would be affected on both arms not really affect by what it said on the computer screen, stimulations to each arm felt equal so was equally concerned"	2	2	1	2	2	2	2	2	2	2	2	2	2	2	2	2	2	2	1	1	2	2	1	1	2	2	2
STM02	60	test_sa	right	B	6	2	19	Male	Pedi	0 cups	None	1.5	1	1.3	Right	11h30 07/10/2019	Missing item 8 of PCS	4	4	5	5	"Worreid that skin would be affected on both arms not really affect by what it said on the computer screen, stimulations to each arm felt equal so was equally concerned"	2	2	1	2	2	2	2	2	2	2	2	2	2	2	2	2	2	2	1	1	2	2	1	1	2	2	2
STM02	60	test_sa	right	F	0	2	19	Male	Pedi	0 cups	None	1.5	1	1.3	Right	11h30 07/10/2019	Missing item 8 of PCS	4	4	5	5	"Worreid that skin would be affected on both arms not really affect by what it said on the computer screen, stimulations to each arm felt equal so was equally concerned"	2	2	1	2	2	2	2	2	2	2	2	2	2	2	2	2	2	2	1	1	2	2	1	1	2	2	2
STM02	60	test_sa	left	E	8	2	19	Male	Pedi	0 cups	None	1.5	1	1.3	Right	11h30 07/10/2019	Missing item 8 of PCS	4	4	5	5	"Worreid that skin would be affected on both arms not really affect by what it said on the computer screen, stimulations to each arm felt equal so was equally concerned"	2	2	1	2	2	2	2	2	2	2	2	2	2	2	2	2	2	2	1	1	2	2	1	1	2	2	2
STM02	60	test_sa	left	A	9	2	19	Male	Pedi	0 cups	None	1.5	1	1.3	Right	11h30 07/10/2019	Missing item 8 of PCS	4	4	5	5	"Worreid that skin would be affected on both arms not really affect by what it said on the computer screen, stimulations to each arm felt equal so was equally concerned"	2	2	1	2	2	2	2	2	2	2	2	2	2	2	2	2	2	2	1	1	2	2	1	1	2	2	2
STM02	60	test_sa	left	D	2	2	19	Male	Pedi	0 cups	None	1.5	1	1.3	Right	11h30 07/10/2019	Missing item 8 of PCS	4	4	5	5	"Worreid that skin would be affected on both arms not really affect by what it said on the computer screen, stimulations to each arm felt equal so was equally concerned"	2	2	1	2	2	2	2	2	2	2	2	2	2	2	2	2	2	2	1	1	2	2	1	1	2	2	2
STM02	60	test_sa	left	H	3	2	19	Male	Pedi	0 cups	None	1.5	1	1.3	Right	11h30 07/10/2019	Missing item 8 of PCS	4	4	5	5	"Worreid that skin would be affected on both arms not really affect by what it said on the computer screen, stimulations to each arm felt equal so was equally concerned"	2	2	1	2	2	2	2	2	2	2	2	2	2	2	2	2	2	2	1	1	2	2	1	1	2	2	2
STM02	60	test_sa	left	C	5	2	19	Male	Pedi	0 cups	None	1.5	1	1.3	Right	11h30 07/10/2019	Missing item 8 of PCS	4	4	5	5	"Worreid that skin would be affected on both arms not really affect by what it said on the computer screen, stimulations to each arm felt equal so was equally concerned"	2	2	1	2	2	2	2	2	2	2	2	2	2	2	2	2	2	2	1	1	2	2	1	1	2	2	2
STM02	60	test_sa	left	G	4	2	19	Male	Pedi	0 cups	None	1.5	1	1.3	Right	11h30 07/10/2019	Missing item 8 of PCS	4	4	5	5	"Worreid that skin would be affected on both arms not really affect by what it said on the computer screen, stimulations to each arm felt equal so was equally concerned"	2	2	1	2	2	2	2	2	2	2	2	2	2	2	2	2	2	2	1	1	2	2	1	1	2	2	2
STM02	60	test_sa	left	B	6	2	19	Male	Pedi	0 cups	None	1.5	1	1.3	Right	11h30 07/10/2019	Missing item 8 of PCS	4	4	5	5	"Worreid that skin would be affected on both arms not really affect by what it said on the computer screen, stimulations to each arm felt equal so was equally concerned"	2	2	1	2	2	2	2	2	2	2	2	2	2	2	2	2	2	2	1	1	2	2	1	1	2	2	2
STM02	60	test_sa	left	F	5	2	19	Male	Pedi	0 cups	None	1.5	1	1.3	Right	11h30 07/10/2019	Missing item 8 of PCS	4	4	5	5	"Worreid that skin would be affected on both arms not really affect by what it said on the computer screen, stimulations to each arm felt equal so was equally concerned"	2	2	1	2	2	2	2	2	2	2	2	2	2	2	2	2	2	2	1	1	2	2	1	1	2	2	2
STM03a	15	orientation	right	CW	-43	1	19	Male	English	0 cups	None	2.3	2.8	2.6	Right	13h40 08/10/2019	NA	4	3	4	5	"Q1: because of what the computer screen said, was not expecting that type of pain. " Q2: "left arm felt a lot more painful and fingers moved so felt anxious"	1	2	2	2	2	2	2	2	2	2	2	2	2	2	2	2	2	2	2	2	2	1	2	1	2	2	1
STM03a	15	orientation	right	BR	-39	1	19	Male	English	0 cups	None	2.3	2.8	2.6	Right	13h40 08/10/2019	NA	4	3	4	5	"Q1: because of what the computer screen said, was not expecting that type of pain. " Q2: "left arm felt a lot more painful and fingers moved so felt anxious"	1	2	2	2	2	2	2	2	2	2	2	2	2	2	2	2	2	2	2	2	2	1	2	1	2	2	1
STM03a	15	orientation	right	VFF	-48	1	19	Male	English	0 cups	None	2.3	2.8	2.6	Right	13h40 08/10/2019	NA	4	3	4	5	"Q1: because of what the computer screen said, was not expecting that type of pain. " Q2: "left arm felt a lot more painful and fingers moved so felt anxious"	1	2	2	2	2	2	2	2	2	2	2	2	2	2	2	2	2	2	2	2	2	1	2	1	2	2	1
STM03a	15	orientation	right	128	-39	1	19	Male	English	0 cups	None	2.3	2.8	2.6	Right	13h40 08/10/2019	NA	4	3	4	5	"Q1: because of what the computer screen said, was not expecting that type of pain. " Q2: "left arm felt a lot more painful and fingers moved so felt anxious"	1	2	2	2	2	2	2	2	2	2	2	2	2	2	2	2	2	2	2	2	2	1	2	1	2	2	1
STM03a	15	orientation	right	256	-30	1	19	Male	English	0 cups	None	2.3	2.8	2.6	Right	13h40 08/10/2019	NA	4	3	4	5	"Q1: because of what the computer screen said, was not expecting that type of pain. " Q2: "left arm felt a lot more painful and fingers moved so felt anxious"	1	2	2	2	2	2	2	2	2	2	2	2	2	2	2	2	2	2	2	2	2	1	2	1	2	2	1
STM03a	15	orientation	right	estim	NA	1	19	Male	English	0 cups	None	2.3	2.8	2.6	Right	13h40 08/10/2019	NA	4	3	4	5	"Q1: because of what the computer screen said, was not expecting that type of pain. " Q2: "left arm felt a lot more painful and fingers moved so felt anxious"	1	2	2	2	2	2	2	2	2	2	2	2	2	2	2	2	2	2	2	2	2	1	2	1	2	2	1
STM03a	15	orientation	left	CW	-49	1	19	Male	English	0 cups	None	2.3	2.8	2.6	Right	13h40 08/10/2019	NA	4	3	4	5	"Q1: because of what the computer screen said, was not expecting that type of pain. " Q2: "left arm felt a lot more painful and fingers moved so felt anxious"	1	2	2	2	2	2	2	2	2	2	2	2	2	2	2	2	2	2	2	2	2	1	2	1	2	2	1
STM03a	15	orientation	left	BR	-47	1	19	Male	English	0 cups	None	2.3	2.8	2.6	Right	13h40 08/10/2019	NA	4	3	4	5	"Q1: because of what the computer screen said, was not expecting that type of pain. " Q2: "left arm felt a lot more painful and fingers moved so felt anxious"	1	2	2	2	2	2	2	2	2	2	2	2	2	2	2	2	2	2	2	2	2	1	2	1	2	2	1
STM03a	15	orientation	left	VFF	-49.9	1	19	Male	English	0 cups	None	2.3	2.8	2.6	Right	13h40 08/10/2019	NA	4	3	4	5	"Q1: because of what the computer screen said, was not expecting that type of pain. " Q2: "left arm felt a lot more painful and fingers moved so felt anxious"	1	2	2	2	2	2	2	2	2	2	2	2	2	2	2	2	2	2	2	2	2	1	2	1	2	2	1
STM03a	15	orientation	left	128	-40	1	19	Male	English	0 cups	None	2.3	2.8	2.6	Right	13h40 08/10/2019	NA	4	3	4	5	"Q1: because of what the computer screen said, was not expecting that type of pain. " Q2: "left arm felt a lot more painful and fingers moved so felt anxious"	1	2	2	2	2	2	2	2	2	2	2	2	2	2	2	2	2	2	2	2	2	1	2	1	2	2	1
STM03a	15	orientation	left	256	-26	1	19	Male	English	0 cups	None	2.3	2.8	2.6	Right	13h40 08/10/2019	NA	4	3	4	5	"Q1: because of what the computer screen said, was not expecting that type of pain. " Q2: "left arm felt a lot more painful and fingers moved so felt anxious"	1	2	2	2	2	2	2	2	2	2	2	2	2	2	2	2	2	2	2	2	2	1	2	1	2	2	1
STM03a	15	orientation	left	estim	NA	1	19	Male	English	0 cups	None	2.3	2.8	2.6	Right	13h40 08/10/2019	NA	4	3	4	5	"Q1: because of what the computer screen said, was not expecting that type of pain. " Q2: "left arm felt a lot more painful and fingers moved so felt anxious"	1	2	2	2	2	2	2	2	2	2	2	2	2	2	2	2	2	2	2	2	2	1	2	1	2	2	1
STM03a	6	baseline	right	BR	-47	1	19	Male	English	0 cups	None	2.3	2.8	2.6	Right	13h40 08/10/2019	NA	4	3	4	5	"Q1: because of what the computer screen said, was not expecting that type of pain. " Q2: "left arm felt a lot more painful and fingers moved so felt anxious"	1	2	2	2	2	2	2	2	2	2	2	2	2	2	2	2	2	2	2	2	2	1	2	1	2	2	1
STM03a	6	baseline	right	CW	-48	1	19	Male	English	0 cups	None	2.3	2.8	2.6	Right	13h40 08/10/2019	NA	4	3	4	5	"Q1: because of what the computer screen said, was not expecting that type of pain. " Q2: "left arm felt a lot more painful and fingers moved so felt anxious"	1	2	2	2	2	2	2	2	2	2	2	2	2	2	2	2	2	2	2	2	2	1	2	1	2	2	1
STM03a	6	baseline	right	estim	4	1	19	Male	English	0 cups	None	2.3	2.8	2.6	Right	13h40 08/10/2019	NA	4	3	4	5	"Q1: because of what the computer screen said, was not expecting that type of pain. " Q2: "left arm felt a lot more painful and fingers moved so felt anxious"	1	2	2	2	2	2	2	2	2	2	2	2	2	2	2	2	2	2	2	2	2	1	2	1	2	2	1
STM03a	6	baseline	right	VFF	-50	1	19	Male	English	0 cups	None	2.3	2.8	2.6	Right	13h40 08/10/2019	NA	4	3	4	5	"Q1: because of what the computer screen said, was not expecting that type of pain. " Q2: "left arm felt a lot more painful and fingers moved so felt anxious"	1	2	2	2	2	2	2	2	2	2	2	2	2	2	2	2	2	2	2	2	2	1	2	1	2	2	1
STM03a	6	baseline	right	256	-35	1	19	Male	English	0 cups	None	2.3	2.8	2.6	Right	13h40 08/10/2019	NA	4	3	4	5	"Q1: because of what the computer screen said, was not expecting that type of pain. " Q2: "left arm felt a lot more painful and fingers moved so felt anxious"	1	2	2	2	2	2	2	2	2	2	2	2	2	2	2	2	2	2	2	2	2	1	2	1	2	2	1
STM03a	6	baseline	right	128	-26	1	19	Male	English	0 cups	None	2.3	2.8	2.6	Right	13h40 08/10/2019	NA	4	3	4	5	"Q1: because of what the computer screen said, was not expecting that type of pain. " Q2: "left arm felt a lot more painful and fingers moved so felt anxious"	1	2	2	2	2	2	2	2	2	2	2	2	2	2	2	2	2	2	2	2	2	1	2	1	2	2	1
STM03a	6	baseline	left	BR	-44	1	19	Male	English	0 cups	None	2.3	2.8	2.6	Right	13h40 08/10/2019	NA	4	3	4	5	"Q1: because of what the computer screen said, was not expecting that type of pain. " Q2: "left arm felt a lot more painful and fingers moved so felt anxious"	1	2	2	2	2	2	2	2	2	2	2	2	2	2	2	2	2	2	2	2	2	1	2	1	2	2	1
STM03a	6	baseline	left	CW	-45	1	19	Male	English	0 cups	None	2.3	2.8	2.6	Right	13h40 08/10/2019	NA	4	3	4	5	"Q1: because of what the computer screen said, was not expecting that type of pain. " Q2: "left arm felt a lot more painful and fingers moved so felt anxious"	1	2	2	2	2	2	2	2	2	2	2	2	2	2	2	2	2	2	2	2	2	1	2	1	2	2	1
STM03a	6	baseline	left	estim	2	1	19	Male	English	0 cups	None	2.3	2.8	2.6	Right	13h40 08/10/2019	NA	4	3	4	5	"Q1: because of what the computer screen said, was not expecting that type of pain. " Q2: "left arm felt a lot more painful and fingers moved so felt anxious"	1	2	2	2	2	2	2	2	2	2	2	2	2	2	2	2	2	2	2	2	2	1	2	1	2	2	1
STM03a	6	baseline	left	VFF	-50	1	19	Male	English	0 cups	None	2.3	2.8	2.6	Right	13h40 08/10/2019	NA	4	3	4	5	"Q1: because of what the computer screen said, was not expecting that type of pain. " Q2: "left arm felt a lot more painful and fingers moved so felt anxious"	1	2	2	2	2	2	2	2	2	2	2	2	2	2	2	2	2	2	2	2	2	1	2	1	2	2	1
STM03a	6	baseline	left	256	-32	1	19	Male	English	0 cups	None	2.3	2.8	2.6	Right	13h40 08/10/2019	NA	4	3	4	5	"Q1: because of what the computer screen said, was not expecting that type of pain. " Q2: "left arm felt a lot more painful and fingers moved so felt anxious"	1	2	2	2	2	2	2	2	2	2	2	2	2	2	2	2	2	2	2	2	2	1	2	1	2	2	1
STM03a	6	baseline	left	128	-41	1	19	Male	English	0 cups	None	2.3	2.8	2.6	Right	13h40 08/10/2019	NA	4	3	4	5	"Q1: because of what the computer screen said, was not expecting that type of pain. " Q2: "left arm felt a lot more painful and fingers moved so felt anxious"	1	2	2	2	2	2	2	2	2	2	2	2	2	2	2	2	2	2	2	2	2	1	2	1	2	2	1
STM03a	4	baseline	right	VFF	-49	1	19	Male	English	0 cups	None	2.3	2.8	2.6	Right	13h40 08/10/2019	NA	4	3	4	5	"Q1: because of what the computer screen said, was not expecting that type of pain. " Q2: "left arm felt a lot more painful and fingers moved so felt anxious"	1	2	2	2	2	2	2	2	2	2	2	2	2	2	2	2	2	2	2	2	2	1	2	1	2	2	1
STM03a	4	baseline	right	estim	0	1	19	Male	English	0 cups	None	2.3	2.8	2.6	Right	13h40 08/10/2019	NA	4	3	4	5	"Q1: because of what the computer screen said, was not expecting that type of pain. " Q2: "left arm felt a lot more painful and fingers moved so felt anxious"	1	2	2	2	2	2	2	2	2	2	2	2	2	2	2	2	2	2	2	2	2	1	2	1	2	2	1
STM03a	4	baseline	right	CW	-46	1	19	Male	English	0 cups	None	2.3	2.8	2.6	Right	13h40 08/10/2019	NA	4	3	4	5	"Q1: because of what the computer screen said, was not expecting that type of pain. " Q2: "left arm felt a lot more painful and fingers moved so felt anxious"	1	2	2	2	2	2	2	2	2	2	2	2	2	2	2	2	2	2	2	2	2	1	2	1	2	2	1
STM03a	4	baseline	right	256	-44	1	19	Male	English	0 cups	None	2.3	2.8	2.6	Right	13h40 08/10/2019	NA	4	3	4	5	"Q1: because of what the computer screen said, was not expecting that type of pain. " Q2: "left arm felt a lot more painful and fingers moved so felt anxious"	1	2	2	2	2	2	2	2	2	2	2	2	2	2	2	2	2	2	2	2	2	1	2	1	2	2	1
STM03a	4	baseline	right	128	-44	1	19	Male	English	0 cups	None	2.3	2.8	2.6	Right	13h40 08/10/2019	NA	4	3	4	5	"Q1: because of what the computer screen said, was not expecting that type of pain. " Q2: "left arm felt a lot more painful and fingers moved so felt anxious"	1	2	2	2	2	2	2	2	2	2	2	2	2	2	2	2	2	2	2	2	2	1	2	1	2	2	1
STM03a	4	baseline	right	BR	-48	1	19	Male	English	0 cups	None	2.3	2.8	2.6	Right	13h40 08/10/2019	NA	4	3	4	5	"Q1: because of what the computer screen said, was not expecting that type of pain. " Q2: "left arm felt a lot more painful and fingers moved so felt anxious"	1	2	2	2	2	2	2	2	2	2	2	2	2	2	2	2	2	2	2	2	2	1	2	1	2	2	1
STM03a	4	baseline	left	VFF	-49	1	19	Male	English	0 cups	None	2.3	2.8	2.6	Right	13h40 08/10/2019	NA	4	3	4	5	"Q1: because of what the computer screen said, was not expecting that type of pain. " Q2: "left arm felt a lot more painful and fingers moved so felt anxious"	1	2	2	2	2	2	2	2	2	2	2	2	2	2	2	2	2	2	2	2	2	1	2	1	2	2	1
STM03a	4	baseline	left	estim	0	1	19	Male	English	0 cups	None	2.3	2.8	2.6	Right	13h40 08/10/2019	NA	4	3	4	5	"Q1: because of what the computer screen said, was not expecting that type of pain. " Q2: "left arm felt a lot more painful and fingers moved so felt anxious"	1	2	2	2	2	2	2	2	2	2	2	2	2	2	2	2	2	2	2	2	2	1	2	1	2	2	1
STM03a	4	baseline	left	CW	-46	1	19	Male	English	0 cups	None	2.3	2.8	2.6	Right	13h40 08/10/2019	NA	4	3	4	5	"Q1: because of what the computer screen said, was not expecting that type of pain. " Q2: "left arm felt a lot more painful and fingers moved so felt anxious"	1	2	2	2	2	2	2	2	2	2	2	2	2	2	2	2	2	2	2	2	2	1	2	1	2	2	1
STM03a	4	baseline	left	256	-40	1	19	Male	English	0 cups	None	2.3	2.8	2.6	Right	13h40 08/10/2019	NA	4	3	4	5	"Q1: because of what the computer screen said, was not expecting that type of pain. " Q2: "left arm felt a lot more painful and fingers moved so felt anxious"	1	2	2	2	2	2	2	2	2	2	2	2	2	2	2	2	2	2	2	2	2	1	2	1	2	2	1
STM03a	4	baseline	left	128	-33	1	19	Male	English	0 cups	None	2.3	2.8	2.6	Right	13h40 08/10/2019	NA	4	3	4	5	"Q1: because of what the computer screen said, was not expecting that type of pain. " Q2: "left arm felt a lot more painful and fingers moved so felt anxious"	1	2	2	2	2	2	2	2	2	2	2	2	2	2	2	2	2	2	2	2	2	1	2	1	2	2	1
STM03a	4	baseline	left	BR	-49	1	19	Male	English	0 cups	None	2.3	2.8	2.6	Right	13h40 08/10/2019	NA	4	3	4	5	"Q1: because of what the computer screen said, was not expecting that type of pain. " Q2: "left arm felt a lot more painful and fingers moved so felt anxious"	1	2	2	2	2	2	2	2	2	2	2	2	2	2	2	2	2	2	2	2	2	1	2	1	2	2	1
STM03a	2	baseline	right	BR	-49	1	19	Male	English	0 cups	None	2.3	2.8	2.6	Right	13h40 08/10/2019	NA	4	3	4	5	"Q1: because of what the computer screen said, was not expecting that type of pain. " Q2: "left arm felt a lot more painful and fingers moved so felt anxious"	1	2	2	2	2	2	2	2	2	2	2	2	2	2	2	2	2	2	2	2	2	1	2	1	2	2	1
STM03a	2	baseline	right	256	-34	1	19	Male	English	0 cups	None	2.3	2.8	2.6	Right	13h40 08/10/2019	NA	4	3	4	5	"Q1: because of what the computer screen said, was not expecting that type of pain. " Q2: "left arm felt a lot more painful and fingers moved so felt anxious"	1	2	2	2	2	2	2	2	2	2	2	2	2	2	2	2	2	2	2	2	2	1	2	1	2	2	1
STM03a	2	baseline	right	VFF	-49	1	19	Male	English	0 cups	None	2.3	2.8	2.6	Right	13h40 08/10/2019	NA	4	3	4	5	"Q1: because of what the computer screen said, was not expecting that type of pain. " Q2: "left arm felt a lot more painful and fingers moved so felt anxious"	1	2	2	2	2	2	2	2	2	2	2	2	2	2	2	2	2	2	2	2	2	1	2	1	2	2	1
STM03a	2	baseline	right	estim	1	1	19	Male	English	0 cups	None	2.3	2.8	2.6	Right	13h40 08/10/2019	NA	4	3	4	5	"Q1: because of what the computer screen said, was not expecting that type of pain. " Q2: "left arm felt a lot more painful and fingers moved so felt anxious"	1	2	2	2	2	2	2	2	2	2	2	2	2	2	2	2	2	2	2	2	2	1	2	1	2	2	1
STM03a	2	baseline	right	128	-35	1	19	Male	English	0 cups	None	2.3	2.8	2.6	Right	13h40 08/10/2019	NA	4	3	4	5	"Q1: because of what the computer screen said, was not expecting that type of pain. " Q2: "left arm felt a lot more painful and fingers moved so felt anxious"	1	2	2	2	2	2	2	2	2	2	2	2	2	2	2	2	2	2	2	2	2	1	2	1	2	2	1
STM03a	2	baseline	right	CW	-49	1	19	Male	English	0 cups	None	2.3	2.8	2.6	Right	13h40 08/10/2019	NA	4	3	4	5	"Q1: because of what the computer screen said, was not expecting that type of pain. " Q2: "left arm felt a lot more painful and fingers moved so felt anxious"	1	2	2	2	2	2	2	2	2	2	2	2	2	2	2	2	2	2	2	2	2	1	2	1	2	2	1
STM03a	2	baseline	left	BR	-48	1	19	Male	English	0 cups	None	2.3	2.8	2.6	Right	13h40 08/10/2019	NA	4	3	4	5	"Q1: because of what the computer screen said, was not expecting that type of pain. " Q2: "left arm felt a lot more painful and fingers moved so felt anxious"	1	2	2	2	2	2	2	2	2	2	2	2	2	2	2	2	2	2	2	2	2	1	2	1	2	2	1
STM03a	2	baseline	left	256	-39	1	19	Male	English	0 cups	None	2.3	2.8	2.6	Right	13h40 08/10/2019	NA	4	3	4	5	"Q1: because of what the computer screen said, was not expecting that type of pain. " Q2: "left arm felt a lot more painful and fingers moved so felt anxious"	1	2	2	2	2	2	2	2	2	2	2	2	2	2	2	2	2	2	2	2	2	1	2	1	2	2	1
STM03a	2	baseline	left	VFF	-49	1	19	Male	English	0 cups	None	2.3	2.8	2.6	Right	13h40 08/10/2019	NA	4	3	4	5	"Q1: because of what the computer screen said, was not expecting that type of pain. " Q2: "left arm felt a lot more painful and fingers moved so felt anxious"	1	2	2	2	2	2	2	2	2	2	2	2	2	2	2	2	2	2	2	2	2	1	2	1	2	2	1
STM03a	2	baseline	left	estim	-1	1	19	Male	English	0 cups	None	2.3	2.8	2.6	Right	13h40 08/10/2019	NA	4	3	4	5	"Q1: because of what the computer screen said, was not expecting that type of pain. " Q2: "left arm felt a lot more painful and fingers moved so felt anxious"	1	2	2	2	2	2	2	2	2	2	2	2	2	2	2	2	2	2	2	2	2	1	2	1	2	2	1
STM03a	2	baseline	left	128	-40	1	19	Male	English	0 cups	None	2.3	2.8	2.6	Right	13h40 08/10/2019	NA	4	3	4	5	"Q1: because of what the computer screen said, was not expecting that type of pain. " Q2: "left arm felt a lot more painful and fingers moved so felt anxious"	1	2	2	2	2	2	2	2	2	2	2	2	2	2	2	2	2	2	2	2	2	1	2	1	2	2	1
STM03a	2	baseline	left	CW	-49	1	19	Male	English	0 cups	None	2.3	2.8	2.6	Right	13h40 08/10/2019	NA	4	3	4	5	"Q1: because of what the computer screen said, was not expecting that type of pain. " Q2: "left arm felt a lot more painful and fingers moved so felt anxious"	1	2	2	2	2	2	2	2	2	2	2	2	2	2	2	2	2	2	2	2	2	1	2	1	2	2	1
STM03a	0	hfs	right	hfs_train	30	1	19	Male	English	0 cups	None	2.3	2.8	2.6	Right	13h40 08/10/2019	NA	4	3	4	5	"Q1: because of what the computer screen said, was not expecting that type of pain. " Q2: "left arm felt a lot more painful and fingers moved so felt anxious"	1	2	2	2	2	2	2	2	2	2	2	2	2	2	2	2	2	2	2	2	2	1	2	1	2	2	1
STM03a	0	hfs	right	hfs_train	41	1	19	Male	English	0 cups	None	2.3	2.8	2.6	Right	13h40 08/10/2019	NA	4	3	4	5	"Q1: because of what the computer screen said, was not expecting that type of pain. " Q2: "left arm felt a lot more painful and fingers moved so felt anxious"	1	2	2	2	2	2	2	2	2	2	2	2	2	2	2	2	2	2	2	2	2	1	2	1	2	2	1
STM03a	0	hfs	right	hfs_train	46	1	19	Male	English	0 cups	None	2.3	2.8	2.6	Right	13h40 08/10/2019	NA	4	3	4	5	"Q1: because of what the computer screen said, was not expecting that type of pain. " Q2: "left arm felt a lot more painful and fingers moved so felt anxious"	1	2	2	2	2	2	2	2	2	2	2	2	2	2	2	2	2	2	2	2	2	1	2	1	2	2	1
STM03a	0	hfs	right	hfs_train	46	1	19	Male	English	0 cups	None	2.3	2.8	2.6	Right	13h40 08/10/2019	NA	4	3	4	5	"Q1: because of what the computer screen said, was not expecting that type of pain. " Q2: "left arm felt a lot more painful and fingers moved so felt anxious"	1	2	2	2	2	2	2	2	2	2	2	2	2	2	2	2	2	2	2	2	2	1	2	1	2	2	1
STM03a	0	hfs	right	hfs_train	46	1	19	Male	English	0 cups	None	2.3	2.8	2.6	Right	13h40 08/10/2019	NA	4	3	4	5	"Q1: because of what the computer screen said, was not expecting that type of pain. " Q2: "left arm felt a lot more painful and fingers moved so felt anxious"	1	2	2	2	2	2	2	2	2	2	2	2	2	2	2	2	2	2	2	2	2	1	2	1	2	2	1
STM03a	0	hfs	left	hfs_train	49	1	19	Male	English	0 cups	None	2.3	2.8	2.6	Right	13h40 08/10/2019	NA	4	3	4	5	"Q1: because of what the computer screen said, was not expecting that type of pain. " Q2: "left arm felt a lot more painful and fingers moved so felt anxious"	1	2	2	2	2	2	2	2	2	2	2	2	2	2	2	2	2	2	2	2	2	1	2	1	2	2	1
STM03a	0	hfs	left	hfs_train	50	1	19	Male	English	0 cups	None	2.3	2.8	2.6	Right	13h40 08/10/2019	NA	4	3	4	5	"Q1: because of what the computer screen said, was not expecting that type of pain. " Q2: "left arm felt a lot more painful and fingers moved so felt anxious"	1	2	2	2	2	2	2	2	2	2	2	2	2	2	2	2	2	2	2	2	2	1	2	1	2	2	1
STM03a	0	hfs	left	hfs_train	50	1	19	Male	English	0 cups	None	2.3	2.8	2.6	Right	13h40 08/10/2019	NA	4	3	4	5	"Q1: because of what the computer screen said, was not expecting that type of pain. " Q2: "left arm felt a lot more painful and fingers moved so felt anxious"	1	2	2	2	2	2	2	2	2	2	2	2	2	2	2	2	2	2	2	2	2	1	2	1	2	2	1
STM03a	0	hfs	left	hfs_train	50	1	19	Male	English	0 cups	None	2.3	2.8	2.6	Right	13h40 08/10/2019	NA	4	3	4	5	"Q1: because of what the computer screen said, was not expecting that type of pain. " Q2: "left arm felt a lot more painful and fingers moved so felt anxious"	1	2	2	2	2	2	2	2	2	2	2	2	2	2	2	2	2	2	2	2	2	1	2	1	2	2	1
STM03a	0	hfs	left	hfs_train	50	1	19	Male	English	0 cups	None	2.3	2.8	2.6	Right	13h40 08/10/2019	NA	4	3	4	5	"Q1: because of what the computer screen said, was not expecting that type of pain. " Q2: "left arm felt a lot more painful and fingers moved so felt anxious"	1	2	2	2	2	2	2	2	2	2	2	2	2	2	2	2	2	2	2	2	2	1	2	1	2	2	1
STM03a	20	test	right	estim	2	1	19	Male	English	0 cups	None	2.3	2.8	2.6	Right	13h40 08/10/2019	NA	4	3	4	5	"Q1: because of what the computer screen said, was not expecting that type of pain. " Q2: "left arm felt a lot more painful and fingers moved so felt anxious"	1	2	2	2	2	2	2	2	2	2	2	2	2	2	2	2	2	2	2	2	2	1	2	1	2	2	1
STM03a	20	test	right	BR	-49	1	19	Male	English	0 cups	None	2.3	2.8	2.6	Right	13h40 08/10/2019	NA	4	3	4	5	"Q1: because of what the computer screen said, was not expecting that type of pain. " Q2: "left arm felt a lot more painful and fingers moved so felt anxious"	1	2	2	2	2	2	2	2	2	2	2	2	2	2	2	2	2	2	2	2	2	1	2	1	2	2	1
STM03a	20	test	right	128	-39	1	19	Male	English	0 cups	None	2.3	2.8	2.6	Right	13h40 08/10/2019	NA	4	3	4	5	"Q1: because of what the computer screen said, was not expecting that type of pain. " Q2: "left arm felt a lot more painful and fingers moved so felt anxious"	1	2	2	2	2	2	2	2	2	2	2	2	2	2	2	2	2	2	2	2	2	1	2	1	2	2	1
STM03a	20	test	right	256	-42	1	19	Male	English	0 cups	None	2.3	2.8	2.6	Right	13h40 08/10/2019	NA	4	3	4	5	"Q1: because of what the computer screen said, was not expecting that type of pain. " Q2: "left arm felt a lot more painful and fingers moved so felt anxious"	1	2	2	2	2	2	2	2	2	2	2	2	2	2	2	2	2	2	2	2	2	1	2	1	2	2	1
STM03a	20	test	right	CW	-49.5	1	19	Male	English	0 cups	None	2.3	2.8	2.6	Right	13h40 08/10/2019	NA	4	3	4	5	"Q1: because of what the computer screen said, was not expecting that type of pain. " Q2: "left arm felt a lot more painful and fingers moved so felt anxious"	1	2	2	2	2	2	2	2	2	2	2	2	2	2	2	2	2	2	2	2	2	1	2	1	2	2	1
STM03a	20	test	right	VFF	-49	1	19	Male	English	0 cups	None	2.3	2.8	2.6	Right	13h40 08/10/2019	NA	4	3	4	5	"Q1: because of what the computer screen said, was not expecting that type of pain. " Q2: "left arm felt a lot more painful and fingers moved so felt anxious"	1	2	2	2	2	2	2	2	2	2	2	2	2	2	2	2	2	2	2	2	2	1	2	1	2	2	1
STM03a	20	test	left	estim	2	1	19	Male	English	0 cups	None	2.3	2.8	2.6	Right	13h40 08/10/2019	NA	4	3	4	5	"Q1: because of what the computer screen said, was not expecting that type of pain. " Q2: "left arm felt a lot more painful and fingers moved so felt anxious"	1	2	2	2	2	2	2	2	2	2	2	2	2	2	2	2	2	2	2	2	2	1	2	1	2	2	1
STM03a	20	test	left	BR	-49.8	1	19	Male	English	0 cups	None	2.3	2.8	2.6	Right	13h40 08/10/2019	NA	4	3	4	5	"Q1: because of what the computer screen said, was not expecting that type of pain. " Q2: "left arm felt a lot more painful and fingers moved so felt anxious"	1	2	2	2	2	2	2	2	2	2	2	2	2	2	2	2	2	2	2	2	2	1	2	1	2	2	1
STM03a	20	test	left	128	-37	1	19	Male	English	0 cups	None	2.3	2.8	2.6	Right	13h40 08/10/2019	NA	4	3	4	5	"Q1: because of what the computer screen said, was not expecting that type of pain. " Q2: "left arm felt a lot more painful and fingers moved so felt anxious"	1	2	2	2	2	2	2	2	2	2	2	2	2	2	2	2	2	2	2	2	2	1	2	1	2	2	1
STM03a	20	test	left	256	-35	1	19	Male	English	0 cups	None	2.3	2.8	2.6	Right	13h40 08/10/2019	NA	4	3	4	5	"Q1: because of what the computer screen said, was not expecting that type of pain. " Q2: "left arm felt a lot more painful and fingers moved so felt anxious"	1	2	2	2	2	2	2	2	2	2	2	2	2	2	2	2	2	2	2	2	2	1	2	1	2	2	1
STM03a	20	test	left	CW	-49	1	19	Male	English	0 cups	None	2.3	2.8	2.6	Right	13h40 08/10/2019	NA	4	3	4	5	"Q1: because of what the computer screen said, was not expecting that type of pain. " Q2: "left arm felt a lot more painful and fingers moved so felt anxious"	1	2	2	2	2	2	2	2	2	2	2	2	2	2	2	2	2	2	2	2	2	1	2	1	2	2	1
STM03a	20	test	left	VFF	-49.9	1	19	Male	English	0 cups	None	2.3	2.8	2.6	Right	13h40 08/10/2019	NA	4	3	4	5	"Q1: because of what the computer screen said, was not expecting that type of pain. " Q2: "left arm felt a lot more painful and fingers moved so felt anxious"	1	2	2	2	2	2	2	2	2	2	2	2	2	2	2	2	2	2	2	2	2	1	2	1	2	2	1
STM03a	20	test_sa	right	E	4	1	19	Male	English	0 cups	None	2.3	2.8	2.6	Right	13h40 08/10/2019	NA	4	3	4	5	"Q1: because of what the computer screen said, was not expecting that type of pain. " Q2: "left arm felt a lot more painful and fingers moved so felt anxious"	1	2	2	2	2	2	2	2	2	2	2	2	2	2	2	2	2	2	2	2	2	1	2	1	2	2	1
STM03a	20	test_sa	right	A	7	1	19	Male	English	0 cups	None	2.3	2.8	2.6	Right	13h40 08/10/2019	NA	4	3	4	5	"Q1: because of what the computer screen said, was not expecting that type of pain. " Q2: "left arm felt a lot more painful and fingers moved so felt anxious"	1	2	2	2	2	2	2	2	2	2	2	2	2	2	2	2	2	2	2	2	2	1	2	1	2	2	1
STM03a	20	test_sa	right	D	5	1	19	Male	English	0 cups	None	2.3	2.8	2.6	Right	13h40 08/10/2019	NA	4	3	4	5	"Q1: because of what the computer screen said, was not expecting that type of pain. " Q2: "left arm felt a lot more painful and fingers moved so felt anxious"	1	2	2	2	2	2	2	2	2	2	2	2	2	2	2	2	2	2	2	2	2	1	2	1	2	2	1
STM03a	20	test_sa	right	H	3	1	19	Male	English	0 cups	None	2.3	2.8	2.6	Right	13h40 08/10/2019	NA	4	3	4	5	"Q1: because of what the computer screen said, was not expecting that type of pain. " Q2: "left arm felt a lot more painful and fingers moved so felt anxious"	1	2	2	2	2	2	2	2	2	2	2	2	2	2	2	2	2	2	2	2	2	1	2	1	2	2	1
STM03a	20	test_sa	right	C	2	1	19	Male	English	0 cups	None	2.3	2.8	2.6	Right	13h40 08/10/2019	NA	4	3	4	5	"Q1: because of what the computer screen said, was not expecting that type of pain. " Q2: "left arm felt a lot more painful and fingers moved so felt anxious"	1	2	2	2	2	2	2	2	2	2	2	2	2	2	2	2	2	2	2	2	2	1	2	1	2	2	1
STM03a	20	test_sa	right	G	2	1	19	Male	English	0 cups	None	2.3	2.8	2.6	Right	13h40 08/10/2019	NA	4	3	4	5	"Q1: because of what the computer screen said, was not expecting that type of pain. " Q2: "left arm felt a lot more painful and fingers moved so felt anxious"	1	2	2	2	2	2	2	2	2	2	2	2	2	2	2	2	2	2	2	2	2	1	2	1	2	2	1
STM03a	20	test_sa	right	B	5	1	19	Male	English	0 cups	None	2.3	2.8	2.6	Right	13h40 08/10/2019	NA	4	3	4	5	"Q1: because of what the computer screen said, was not expecting that type of pain. " Q2: "left arm felt a lot more painful and fingers moved so felt anxious"	1	2	2	2	2	2	2	2	2	2	2	2	2	2	2	2	2	2	2	2	2	1	2	1	2	2	1
STM03a	20	test_sa	right	F	0	1	19	Male	English	0 cups	None	2.3	2.8	2.6	Right	13h40 08/10/2019	NA	4	3	4	5	"Q1: because of what the computer screen said, was not expecting that type of pain. " Q2: "left arm felt a lot more painful and fingers moved so felt anxious"	1	2	2	2	2	2	2	2	2	2	2	2	2	2	2	2	2	2	2	2	2	1	2	1	2	2	1
STM03a	20	test_sa	left	E	ND	1	19	Male	English	0 cups	None	2.3	2.8	2.6	Right	13h40 08/10/2019	NA	4	3	4	5	"Q1: because of what the computer screen said, was not expecting that type of pain. " Q2: "left arm felt a lot more painful and fingers moved so felt anxious"	1	2	2	2	2	2	2	2	2	2	2	2	2	2	2	2	2	2	2	2	2	1	2	1	2	2	1
STM03a	20	test_sa	left	A	ND	1	19	Male	English	0 cups	None	2.3	2.8	2.6	Right	13h40 08/10/2019	NA	4	3	4	5	"Q1: because of what the computer screen said, was not expecting that type of pain. " Q2: "left arm felt a lot more painful and fingers moved so felt anxious"	1	2	2	2	2	2	2	2	2	2	2	2	2	2	2	2	2	2	2	2	2	1	2	1	2	2	1
STM03a	20	test_sa	left	D	ND	1	19	Male	English	0 cups	None	2.3	2.8	2.6	Right	13h40 08/10/2019	NA	4	3	4	5	"Q1: because of what the computer screen said, was not expecting that type of pain. " Q2: "left arm felt a lot more painful and fingers moved so felt anxious"	1	2	2	2	2	2	2	2	2	2	2	2	2	2	2	2	2	2	2	2	2	1	2	1	2	2	1
STM03a	20	test_sa	left	H	ND	1	19	Male	English	0 cups	None	2.3	2.8	2.6	Right	13h40 08/10/2019	NA	4	3	4	5	"Q1: because of what the computer screen said, was not expecting that type of pain. " Q2: "left arm felt a lot more painful and fingers moved so felt anxious"	1	2	2	2	2	2	2	2	2	2	2	2	2	2	2	2	2	2	2	2	2	1	2	1	2	2	1
STM03a	20	test_sa	left	C	ND	1	19	Male	English	0 cups	None	2.3	2.8	2.6	Right	13h40 08/10/2019	NA	4	3	4	5	"Q1: because of what the computer screen said, was not expecting that type of pain. " Q2: "left arm felt a lot more painful and fingers moved so felt anxious"	1	2	2	2	2	2	2	2	2	2	2	2	2	2	2	2	2	2	2	2	2	1	2	1	2	2	1
STM03a	20	test_sa	left	G	ND	1	19	Male	English	0 cups	None	2.3	2.8	2.6	Right	13h40 08/10/2019	NA	4	3	4	5	"Q1: because of what the computer screen said, was not expecting that type of pain. " Q2: "left arm felt a lot more painful and fingers moved so felt anxious"	1	2	2	2	2	2	2	2	2	2	2	2	2	2	2	2	2	2	2	2	2	1	2	1	2	2	1
STM03a	20	test_sa	left	B	ND	1	19	Male	English	0 cups	None	2.3	2.8	2.6	Right	13h40 08/10/2019	NA	4	3	4	5	"Q1: because of what the computer screen said, was not expecting that type of pain. " Q2: "left arm felt a lot more painful and fingers moved so felt anxious"	1	2	2	2	2	2	2	2	2	2	2	2	2	2	2	2	2	2	2	2	2	1	2	1	2	2	1
STM03a	20	test_sa	left	F	ND	1	19	Male	English	0 cups	None	2.3	2.8	2.6	Right	13h40 08/10/2019	NA	4	3	4	5	"Q1: because of what the computer screen said, was not expecting that type of pain. " Q2: "left arm felt a lot more painful and fingers moved so felt anxious"	1	2	2	2	2	2	2	2	2	2	2	2	2	2	2	2	2	2	2	2	2	1	2	1	2	2	1
STM03a	26	test	right	VFF	-50	1	19	Male	English	0 cups	None	2.3	2.8	2.6	Right	13h40 08/10/2019	NA	4	3	4	5	"Q1: because of what the computer screen said, was not expecting that type of pain. " Q2: "left arm felt a lot more painful and fingers moved so felt anxious"	1	2	2	2	2	2	2	2	2	2	2	2	2	2	2	2	2	2	2	2	2	1	2	1	2	2	1
STM03a	26	test	right	estim	-5	1	19	Male	English	0 cups	None	2.3	2.8	2.6	Right	13h40 08/10/2019	NA	4	3	4	5	"Q1: because of what the computer screen said, was not expecting that type of pain. " Q2: "left arm felt a lot more painful and fingers moved so felt anxious"	1	2	2	2	2	2	2	2	2	2	2	2	2	2	2	2	2	2	2	2	2	1	2	1	2	2	1
STM03a	26	test	right	CW	-48	1	19	Male	English	0 cups	None	2.3	2.8	2.6	Right	13h40 08/10/2019	NA	4	3	4	5	"Q1: because of what the computer screen said, was not expecting that type of pain. " Q2: "left arm felt a lot more painful and fingers moved so felt anxious"	1	2	2	2	2	2	2	2	2	2	2	2	2	2	2	2	2	2	2	2	2	1	2	1	2	2	1
STM03a	26	test	right	128	-34	1	19	Male	English	0 cups	None	2.3	2.8	2.6	Right	13h40 08/10/2019	NA	4	3	4	5	"Q1: because of what the computer screen said, was not expecting that type of pain. " Q2: "left arm felt a lot more painful and fingers moved so felt anxious"	1	2	2	2	2	2	2	2	2	2	2	2	2	2	2	2	2	2	2	2	2	1	2	1	2	2	1
STM03a	26	test	right	BR	-49	1	19	Male	English	0 cups	None	2.3	2.8	2.6	Right	13h40 08/10/2019	NA	4	3	4	5	"Q1: because of what the computer screen said, was not expecting that type of pain. " Q2: "left arm felt a lot more painful and fingers moved so felt anxious"	1	2	2	2	2	2	2	2	2	2	2	2	2	2	2	2	2	2	2	2	2	1	2	1	2	2	1
STM03a	26	test	right	256	-40	1	19	Male	English	0 cups	None	2.3	2.8	2.6	Right	13h40 08/10/2019	NA	4	3	4	5	"Q1: because of what the computer screen said, was not expecting that type of pain. " Q2: "left arm felt a lot more painful and fingers moved so felt anxious"	1	2	2	2	2	2	2	2	2	2	2	2	2	2	2	2	2	2	2	2	2	1	2	1	2	2	1
STM03a	26	test	left	VFF	-49	1	19	Male	English	0 cups	None	2.3	2.8	2.6	Right	13h40 08/10/2019	NA	4	3	4	5	"Q1: because of what the computer screen said, was not expecting that type of pain. " Q2: "left arm felt a lot more painful and fingers moved so felt anxious"	1	2	2	2	2	2	2	2	2	2	2	2	2	2	2	2	2	2	2	2	2	1	2	1	2	2	1
STM03a	26	test	left	estim	-1	1	19	Male	English	0 cups	None	2.3	2.8	2.6	Right	13h40 08/10/2019	NA	4	3	4	5	"Q1: because of what the computer screen said, was not expecting that type of pain. " Q2: "left arm felt a lot more painful and fingers moved so felt anxious"	1	2	2	2	2	2	2	2	2	2	2	2	2	2	2	2	2	2	2	2	2	1	2	1	2	2	1
STM03a	26	test	left	CW	-48	1	19	Male	English	0 cups	None	2.3	2.8	2.6	Right	13h40 08/10/2019	NA	4	3	4	5	"Q1: because of what the computer screen said, was not expecting that type of pain. " Q2: "left arm felt a lot more painful and fingers moved so felt anxious"	1	2	2	2	2	2	2	2	2	2	2	2	2	2	2	2	2	2	2	2	2	1	2	1	2	2	1
STM03a	26	test	left	128	-40	1	19	Male	English	0 cups	None	2.3	2.8	2.6	Right	13h40 08/10/2019	NA	4	3	4	5	"Q1: because of what the computer screen said, was not expecting that type of pain. " Q2: "left arm felt a lot more painful and fingers moved so felt anxious"	1	2	2	2	2	2	2	2	2	2	2	2	2	2	2	2	2	2	2	2	2	1	2	1	2	2	1
STM03a	26	test	left	BR	-47	1	19	Male	English	0 cups	None	2.3	2.8	2.6	Right	13h40 08/10/2019	NA	4	3	4	5	"Q1: because of what the computer screen said, was not expecting that type of pain. " Q2: "left arm felt a lot more painful and fingers moved so felt anxious"	1	2	2	2	2	2	2	2	2	2	2	2	2	2	2	2	2	2	2	2	2	1	2	1	2	2	1
STM03a	26	test	left	256	-35	1	19	Male	English	0 cups	None	2.3	2.8	2.6	Right	13h40 08/10/2019	NA	4	3	4	5	"Q1: because of what the computer screen said, was not expecting that type of pain. " Q2: "left arm felt a lot more painful and fingers moved so felt anxious"	1	2	2	2	2	2	2	2	2	2	2	2	2	2	2	2	2	2	2	2	2	1	2	1	2	2	1
STM03a	32	test	right	estim	1	1	19	Male	English	0 cups	None	2.3	2.8	2.6	Right	13h40 08/10/2019	NA	4	3	4	5	"Q1: because of what the computer screen said, was not expecting that type of pain. " Q2: "left arm felt a lot more painful and fingers moved so felt anxious"	1	2	2	2	2	2	2	2	2	2	2	2	2	2	2	2	2	2	2	2	2	1	2	1	2	2	1
STM03a	32	test	right	VFF	-50	1	19	Male	English	0 cups	None	2.3	2.8	2.6	Right	13h40 08/10/2019	NA	4	3	4	5	"Q1: because of what the computer screen said, was not expecting that type of pain. " Q2: "left arm felt a lot more painful and fingers moved so felt anxious"	1	2	2	2	2	2	2	2	2	2	2	2	2	2	2	2	2	2	2	2	2	1	2	1	2	2	1
STM03a	32	test	right	BR	-47	1	19	Male	English	0 cups	None	2.3	2.8	2.6	Right	13h40 08/10/2019	NA	4	3	4	5	"Q1: because of what the computer screen said, was not expecting that type of pain. " Q2: "left arm felt a lot more painful and fingers moved so felt anxious"	1	2	2	2	2	2	2	2	2	2	2	2	2	2	2	2	2	2	2	2	2	1	2	1	2	2	1
STM03a	32	test	right	256	-38	1	19	Male	English	0 cups	None	2.3	2.8	2.6	Right	13h40 08/10/2019	NA	4	3	4	5	"Q1: because of what the computer screen said, was not expecting that type of pain. " Q2: "left arm felt a lot more painful and fingers moved so felt anxious"	1	2	2	2	2	2	2	2	2	2	2	2	2	2	2	2	2	2	2	2	2	1	2	1	2	2	1
STM03a	32	test	right	CW	-49	1	19	Male	English	0 cups	None	2.3	2.8	2.6	Right	13h40 08/10/2019	NA	4	3	4	5	"Q1: because of what the computer screen said, was not expecting that type of pain. " Q2: "left arm felt a lot more painful and fingers moved so felt anxious"	1	2	2	2	2	2	2	2	2	2	2	2	2	2	2	2	2	2	2	2	2	1	2	1	2	2	1
STM03a	32	test	right	128	-42	1	19	Male	English	0 cups	None	2.3	2.8	2.6	Right	13h40 08/10/2019	NA	4	3	4	5	"Q1: because of what the computer screen said, was not expecting that type of pain. " Q2: "left arm felt a lot more painful and fingers moved so felt anxious"	1	2	2	2	2	2	2	2	2	2	2	2	2	2	2	2	2	2	2	2	2	1	2	1	2	2	1
STM03a	32	test	left	estim	0	1	19	Male	English	0 cups	None	2.3	2.8	2.6	Right	13h40 08/10/2019	NA	4	3	4	5	"Q1: because of what the computer screen said, was not expecting that type of pain. " Q2: "left arm felt a lot more painful and fingers moved so felt anxious"	1	2	2	2	2	2	2	2	2	2	2	2	2	2	2	2	2	2	2	2	2	1	2	1	2	2	1
STM03a	32	test	left	VFF	-49	1	19	Male	English	0 cups	None	2.3	2.8	2.6	Right	13h40 08/10/2019	NA	4	3	4	5	"Q1: because of what the computer screen said, was not expecting that type of pain. " Q2: "left arm felt a lot more painful and fingers moved so felt anxious"	1	2	2	2	2	2	2	2	2	2	2	2	2	2	2	2	2	2	2	2	2	1	2	1	2	2	1
STM03a	32	test	left	BR	-48	1	19	Male	English	0 cups	None	2.3	2.8	2.6	Right	13h40 08/10/2019	NA	4	3	4	5	"Q1: because of what the computer screen said, was not expecting that type of pain. " Q2: "left arm felt a lot more painful and fingers moved so felt anxious"	1	2	2	2	2	2	2	2	2	2	2	2	2	2	2	2	2	2	2	2	2	1	2	1	2	2	1
STM03a	32	test	left	256	-37	1	19	Male	English	0 cups	None	2.3	2.8	2.6	Right	13h40 08/10/2019	NA	4	3	4	5	"Q1: because of what the computer screen said, was not expecting that type of pain. " Q2: "left arm felt a lot more painful and fingers moved so felt anxious"	1	2	2	2	2	2	2	2	2	2	2	2	2	2	2	2	2	2	2	2	2	1	2	1	2	2	1
STM03a	32	test	left	CW	-49.5	1	19	Male	English	0 cups	None	2.3	2.8	2.6	Right	13h40 08/10/2019	NA	4	3	4	5	"Q1: because of what the computer screen said, was not expecting that type of pain. " Q2: "left arm felt a lot more painful and fingers moved so felt anxious"	1	2	2	2	2	2	2	2	2	2	2	2	2	2	2	2	2	2	2	2	2	1	2	1	2	2	1
STM03a	32	test	left	128	-36	1	19	Male	English	0 cups	None	2.3	2.8	2.6	Right	13h40 08/10/2019	NA	4	3	4	5	"Q1: because of what the computer screen said, was not expecting that type of pain. " Q2: "left arm felt a lot more painful and fingers moved so felt anxious"	1	2	2	2	2	2	2	2	2	2	2	2	2	2	2	2	2	2	2	2	2	1	2	1	2	2	1
STM03a	38	test	right	BR	-48	1	19	Male	English	0 cups	None	2.3	2.8	2.6	Right	13h40 08/10/2019	NA	4	3	4	5	"Q1: because of what the computer screen said, was not expecting that type of pain. " Q2: "left arm felt a lot more painful and fingers moved so felt anxious"	1	2	2	2	2	2	2	2	2	2	2	2	2	2	2	2	2	2	2	2	2	1	2	1	2	2	1
STM03a	38	test	right	128	-42	1	19	Male	English	0 cups	None	2.3	2.8	2.6	Right	13h40 08/10/2019	NA	4	3	4	5	"Q1: because of what the computer screen said, was not expecting that type of pain. " Q2: "left arm felt a lot more painful and fingers moved so felt anxious"	1	2	2	2	2	2	2	2	2	2	2	2	2	2	2	2	2	2	2	2	2	1	2	1	2	2	1
STM03a	38	test	right	CW	-49	1	19	Male	English	0 cups	None	2.3	2.8	2.6	Right	13h40 08/10/2019	NA	4	3	4	5	"Q1: because of what the computer screen said, was not expecting that type of pain. " Q2: "left arm felt a lot more painful and fingers moved so felt anxious"	1	2	2	2	2	2	2	2	2	2	2	2	2	2	2	2	2	2	2	2	2	1	2	1	2	2	1
STM03a	38	test	right	estim	-3	1	19	Male	English	0 cups	None	2.3	2.8	2.6	Right	13h40 08/10/2019	NA	4	3	4	5	"Q1: because of what the computer screen said, was not expecting that type of pain. " Q2: "left arm felt a lot more painful and fingers moved so felt anxious"	1	2	2	2	2	2	2	2	2	2	2	2	2	2	2	2	2	2	2	2	2	1	2	1	2	2	1
STM03a	38	test	right	VFF	-50	1	19	Male	English	0 cups	None	2.3	2.8	2.6	Right	13h40 08/10/2019	NA	4	3	4	5	"Q1: because of what the computer screen said, was not expecting that type of pain. " Q2: "left arm felt a lot more painful and fingers moved so felt anxious"	1	2	2	2	2	2	2	2	2	2	2	2	2	2	2	2	2	2	2	2	2	1	2	1	2	2	1
STM03a	38	test	right	256	-37	1	19	Male	English	0 cups	None	2.3	2.8	2.6	Right	13h40 08/10/2019	NA	4	3	4	5	"Q1: because of what the computer screen said, was not expecting that type of pain. " Q2: "left arm felt a lot more painful and fingers moved so felt anxious"	1	2	2	2	2	2	2	2	2	2	2	2	2	2	2	2	2	2	2	2	2	1	2	1	2	2	1
STM03a	38	test	left	BR	-48	1	19	Male	English	0 cups	None	2.3	2.8	2.6	Right	13h40 08/10/2019	NA	4	3	4	5	"Q1: because of what the computer screen said, was not expecting that type of pain. " Q2: "left arm felt a lot more painful and fingers moved so felt anxious"	1	2	2	2	2	2	2	2	2	2	2	2	2	2	2	2	2	2	2	2	2	1	2	1	2	2	1
STM03a	38	test	left	128	-39	1	19	Male	English	0 cups	None	2.3	2.8	2.6	Right	13h40 08/10/2019	NA	4	3	4	5	"Q1: because of what the computer screen said, was not expecting that type of pain. " Q2: "left arm felt a lot more painful and fingers moved so felt anxious"	1	2	2	2	2	2	2	2	2	2	2	2	2	2	2	2	2	2	2	2	2	1	2	1	2	2	1
STM03a	38	test	left	CW	-49	1	19	Male	English	0 cups	None	2.3	2.8	2.6	Right	13h40 08/10/2019	NA	4	3	4	5	"Q1: because of what the computer screen said, was not expecting that type of pain. " Q2: "left arm felt a lot more painful and fingers moved so felt anxious"	1	2	2	2	2	2	2	2	2	2	2	2	2	2	2	2	2	2	2	2	2	1	2	1	2	2	1
STM03a	38	test	left	estim	-1	1	19	Male	English	0 cups	None	2.3	2.8	2.6	Right	13h40 08/10/2019	NA	4	3	4	5	"Q1: because of what the computer screen said, was not expecting that type of pain. " Q2: "left arm felt a lot more painful and fingers moved so felt anxious"	1	2	2	2	2	2	2	2	2	2	2	2	2	2	2	2	2	2	2	2	2	1	2	1	2	2	1
STM03a	38	test	left	VFF	-49.8	1	19	Male	English	0 cups	None	2.3	2.8	2.6	Right	13h40 08/10/2019	NA	4	3	4	5	"Q1: because of what the computer screen said, was not expecting that type of pain. " Q2: "left arm felt a lot more painful and fingers moved so felt anxious"	1	2	2	2	2	2	2	2	2	2	2	2	2	2	2	2	2	2	2	2	2	1	2	1	2	2	1
STM03a	38	test	left	256	-35	1	19	Male	English	0 cups	None	2.3	2.8	2.6	Right	13h40 08/10/2019	NA	4	3	4	5	"Q1: because of what the computer screen said, was not expecting that type of pain. " Q2: "left arm felt a lot more painful and fingers moved so felt anxious"	1	2	2	2	2	2	2	2	2	2	2	2	2	2	2	2	2	2	2	2	2	1	2	1	2	2	1
STM03a	40	test_sa	right	E	5	1	19	Male	English	0 cups	None	2.3	2.8	2.6	Right	13h40 08/10/2019	NA	4	3	4	5	"Q1: because of what the computer screen said, was not expecting that type of pain. " Q2: "left arm felt a lot more painful and fingers moved so felt anxious"	1	2	2	2	2	2	2	2	2	2	2	2	2	2	2	2	2	2	2	2	2	1	2	1	2	2	1
STM03a	40	test_sa	right	A	8	1	19	Male	English	0 cups	None	2.3	2.8	2.6	Right	13h40 08/10/2019	NA	4	3	4	5	"Q1: because of what the computer screen said, was not expecting that type of pain. " Q2: "left arm felt a lot more painful and fingers moved so felt anxious"	1	2	2	2	2	2	2	2	2	2	2	2	2	2	2	2	2	2	2	2	2	1	2	1	2	2	1
STM03a	40	test_sa	right	D	4	1	19	Male	English	0 cups	None	2.3	2.8	2.6	Right	13h40 08/10/2019	NA	4	3	4	5	"Q1: because of what the computer screen said, was not expecting that type of pain. " Q2: "left arm felt a lot more painful and fingers moved so felt anxious"	1	2	2	2	2	2	2	2	2	2	2	2	2	2	2	2	2	2	2	2	2	1	2	1	2	2	1
STM03a	40	test_sa	right	H	3	1	19	Male	English	0 cups	None	2.3	2.8	2.6	Right	13h40 08/10/2019	NA	4	3	4	5	"Q1: because of what the computer screen said, was not expecting that type of pain. " Q2: "left arm felt a lot more painful and fingers moved so felt anxious"	1	2	2	2	2	2	2	2	2	2	2	2	2	2	2	2	2	2	2	2	2	1	2	1	2	2	1
STM03a	40	test_sa	right	C	2	1	19	Male	English	0 cups	None	2.3	2.8	2.6	Right	13h40 08/10/2019	NA	4	3	4	5	"Q1: because of what the computer screen said, was not expecting that type of pain. " Q2: "left arm felt a lot more painful and fingers moved so felt anxious"	1	2	2	2	2	2	2	2	2	2	2	2	2	2	2	2	2	2	2	2	2	1	2	1	2	2	1
STM03a	40	test_sa	right	G	0	1	19	Male	English	0 cups	None	2.3	2.8	2.6	Right	13h40 08/10/2019	NA	4	3	4	5	"Q1: because of what the computer screen said, was not expecting that type of pain. " Q2: "left arm felt a lot more painful and fingers moved so felt anxious"	1	2	2	2	2	2	2	2	2	2	2	2	2	2	2	2	2	2	2	2	2	1	2	1	2	2	1
STM03a	40	test_sa	right	B	5	1	19	Male	English	0 cups	None	2.3	2.8	2.6	Right	13h40 08/10/2019	NA	4	3	4	5	"Q1: because of what the computer screen said, was not expecting that type of pain. " Q2: "left arm felt a lot more painful and fingers moved so felt anxious"	1	2	2	2	2	2	2	2	2	2	2	2	2	2	2	2	2	2	2	2	2	1	2	1	2	2	1
STM03a	40	test_sa	right	F	3	1	19	Male	English	0 cups	None	2.3	2.8	2.6	Right	13h40 08/10/2019	NA	4	3	4	5	"Q1: because of what the computer screen said, was not expecting that type of pain. " Q2: "left arm felt a lot more painful and fingers moved so felt anxious"	1	2	2	2	2	2	2	2	2	2	2	2	2	2	2	2	2	2	2	2	2	1	2	1	2	2	1
STM03a	40	test_sa	left	E	6	1	19	Male	English	0 cups	None	2.3	2.8	2.6	Right	13h40 08/10/2019	NA	4	3	4	5	"Q1: because of what the computer screen said, was not expecting that type of pain. " Q2: "left arm felt a lot more painful and fingers moved so felt anxious"	1	2	2	2	2	2	2	2	2	2	2	2	2	2	2	2	2	2	2	2	2	1	2	1	2	2	1
STM03a	40	test_sa	left	A	4	1	19	Male	English	0 cups	None	2.3	2.8	2.6	Right	13h40 08/10/2019	NA	4	3	4	5	"Q1: because of what the computer screen said, was not expecting that type of pain. " Q2: "left arm felt a lot more painful and fingers moved so felt anxious"	1	2	2	2	2	2	2	2	2	2	2	2	2	2	2	2	2	2	2	2	2	1	2	1	2	2	1
STM03a	40	test_sa	left	D	4	1	19	Male	English	0 cups	None	2.3	2.8	2.6	Right	13h40 08/10/2019	NA	4	3	4	5	"Q1: because of what the computer screen said, was not expecting that type of pain. " Q2: "left arm felt a lot more painful and fingers moved so felt anxious"	1	2	2	2	2	2	2	2	2	2	2	2	2	2	2	2	2	2	2	2	2	1	2	1	2	2	1
STM03a	40	test_sa	left	H	6	1	19	Male	English	0 cups	None	2.3	2.8	2.6	Right	13h40 08/10/2019	NA	4	3	4	5	"Q1: because of what the computer screen said, was not expecting that type of pain. " Q2: "left arm felt a lot more painful and fingers moved so felt anxious"	1	2	2	2	2	2	2	2	2	2	2	2	2	2	2	2	2	2	2	2	2	1	2	1	2	2	1
STM03a	40	test_sa	left	C	0	1	19	Male	English	0 cups	None	2.3	2.8	2.6	Right	13h40 08/10/2019	NA	4	3	4	5	"Q1: because of what the computer screen said, was not expecting that type of pain. " Q2: "left arm felt a lot more painful and fingers moved so felt anxious"	1	2	2	2	2	2	2	2	2	2	2	2	2	2	2	2	2	2	2	2	2	1	2	1	2	2	1
STM03a	40	test_sa	left	G	3	1	19	Male	English	0 cups	None	2.3	2.8	2.6	Right	13h40 08/10/2019	NA	4	3	4	5	"Q1: because of what the computer screen said, was not expecting that type of pain. " Q2: "left arm felt a lot more painful and fingers moved so felt anxious"	1	2	2	2	2	2	2	2	2	2	2	2	2	2	2	2	2	2	2	2	2	1	2	1	2	2	1
STM03a	40	test_sa	left	B	4	1	19	Male	English	0 cups	None	2.3	2.8	2.6	Right	13h40 08/10/2019	NA	4	3	4	5	"Q1: because of what the computer screen said, was not expecting that type of pain. " Q2: "left arm felt a lot more painful and fingers moved so felt anxious"	1	2	2	2	2	2	2	2	2	2	2	2	2	2	2	2	2	2	2	2	2	1	2	1	2	2	1
STM03a	40	test_sa	left	F	1	1	19	Male	English	0 cups	None	2.3	2.8	2.6	Right	13h40 08/10/2019	NA	4	3	4	5	"Q1: because of what the computer screen said, was not expecting that type of pain. " Q2: "left arm felt a lot more painful and fingers moved so felt anxious"	1	2	2	2	2	2	2	2	2	2	2	2	2	2	2	2	2	2	2	2	2	1	2	1	2	2	1
STM03a	44	test	right	256	-40	1	19	Male	English	0 cups	None	2.3	2.8	2.6	Right	13h40 08/10/2019	NA	4	3	4	5	"Q1: because of what the computer screen said, was not expecting that type of pain. " Q2: "left arm felt a lot more painful and fingers moved so felt anxious"	1	2	2	2	2	2	2	2	2	2	2	2	2	2	2	2	2	2	2	2	2	1	2	1	2	2	1
STM03a	44	test	right	BR	-48	1	19	Male	English	0 cups	None	2.3	2.8	2.6	Right	13h40 08/10/2019	NA	4	3	4	5	"Q1: because of what the computer screen said, was not expecting that type of pain. " Q2: "left arm felt a lot more painful and fingers moved so felt anxious"	1	2	2	2	2	2	2	2	2	2	2	2	2	2	2	2	2	2	2	2	2	1	2	1	2	2	1
STM03a	44	test	right	CW	-49.5	1	19	Male	English	0 cups	None	2.3	2.8	2.6	Right	13h40 08/10/2019	NA	4	3	4	5	"Q1: because of what the computer screen said, was not expecting that type of pain. " Q2: "left arm felt a lot more painful and fingers moved so felt anxious"	1	2	2	2	2	2	2	2	2	2	2	2	2	2	2	2	2	2	2	2	2	1	2	1	2	2	1
STM03a	44	test	right	VFF	-49	1	19	Male	English	0 cups	None	2.3	2.8	2.6	Right	13h40 08/10/2019	NA	4	3	4	5	"Q1: because of what the computer screen said, was not expecting that type of pain. " Q2: "left arm felt a lot more painful and fingers moved so felt anxious"	1	2	2	2	2	2	2	2	2	2	2	2	2	2	2	2	2	2	2	2	2	1	2	1	2	2	1
STM03a	44	test	right	128	-36	1	19	Male	English	0 cups	None	2.3	2.8	2.6	Right	13h40 08/10/2019	NA	4	3	4	5	"Q1: because of what the computer screen said, was not expecting that type of pain. " Q2: "left arm felt a lot more painful and fingers moved so felt anxious"	1	2	2	2	2	2	2	2	2	2	2	2	2	2	2	2	2	2	2	2	2	1	2	1	2	2	1
STM03a	44	test	right	estim	1	1	19	Male	English	0 cups	None	2.3	2.8	2.6	Right	13h40 08/10/2019	NA	4	3	4	5	"Q1: because of what the computer screen said, was not expecting that type of pain. " Q2: "left arm felt a lot more painful and fingers moved so felt anxious"	1	2	2	2	2	2	2	2	2	2	2	2	2	2	2	2	2	2	2	2	2	1	2	1	2	2	1
STM03a	44	test	left	256	-37	1	19	Male	English	0 cups	None	2.3	2.8	2.6	Right	13h40 08/10/2019	NA	4	3	4	5	"Q1: because of what the computer screen said, was not expecting that type of pain. " Q2: "left arm felt a lot more painful and fingers moved so felt anxious"	1	2	2	2	2	2	2	2	2	2	2	2	2	2	2	2	2	2	2	2	2	1	2	1	2	2	1
STM03a	44	test	left	BR	-48	1	19	Male	English	0 cups	None	2.3	2.8	2.6	Right	13h40 08/10/2019	NA	4	3	4	5	"Q1: because of what the computer screen said, was not expecting that type of pain. " Q2: "left arm felt a lot more painful and fingers moved so felt anxious"	1	2	2	2	2	2	2	2	2	2	2	2	2	2	2	2	2	2	2	2	2	1	2	1	2	2	1
STM03a	44	test	left	CW	-48	1	19	Male	English	0 cups	None	2.3	2.8	2.6	Right	13h40 08/10/2019	NA	4	3	4	5	"Q1: because of what the computer screen said, was not expecting that type of pain. " Q2: "left arm felt a lot more painful and fingers moved so felt anxious"	1	2	2	2	2	2	2	2	2	2	2	2	2	2	2	2	2	2	2	2	2	1	2	1	2	2	1
STM03a	44	test	left	VFF	-48.5	1	19	Male	English	0 cups	None	2.3	2.8	2.6	Right	13h40 08/10/2019	NA	4	3	4	5	"Q1: because of what the computer screen said, was not expecting that type of pain. " Q2: "left arm felt a lot more painful and fingers moved so felt anxious"	1	2	2	2	2	2	2	2	2	2	2	2	2	2	2	2	2	2	2	2	2	1	2	1	2	2	1
STM03a	44	test	left	128	-37	1	19	Male	English	0 cups	None	2.3	2.8	2.6	Right	13h40 08/10/2019	NA	4	3	4	5	"Q1: because of what the computer screen said, was not expecting that type of pain. " Q2: "left arm felt a lot more painful and fingers moved so felt anxious"	1	2	2	2	2	2	2	2	2	2	2	2	2	2	2	2	2	2	2	2	2	1	2	1	2	2	1
STM03a	44	test	left	estim	2	1	19	Male	English	0 cups	None	2.3	2.8	2.6	Right	13h40 08/10/2019	NA	4	3	4	5	"Q1: because of what the computer screen said, was not expecting that type of pain. " Q2: "left arm felt a lot more painful and fingers moved so felt anxious"	1	2	2	2	2	2	2	2	2	2	2	2	2	2	2	2	2	2	2	2	2	1	2	1	2	2	1
STM03a	50	test	right	estim	1.5	1	19	Male	English	0 cups	None	2.3	2.8	2.6	Right	13h40 08/10/2019	NA	4	3	4	5	"Q1: because of what the computer screen said, was not expecting that type of pain. " Q2: "left arm felt a lot more painful and fingers moved so felt anxious"	1	2	2	2	2	2	2	2	2	2	2	2	2	2	2	2	2	2	2	2	2	1	2	1	2	2	1
STM03a	50	test	right	256	-35	1	19	Male	English	0 cups	None	2.3	2.8	2.6	Right	13h40 08/10/2019	NA	4	3	4	5	"Q1: because of what the computer screen said, was not expecting that type of pain. " Q2: "left arm felt a lot more painful and fingers moved so felt anxious"	1	2	2	2	2	2	2	2	2	2	2	2	2	2	2	2	2	2	2	2	2	1	2	1	2	2	1
STM03a	50	test	right	VFF	-49.5	1	19	Male	English	0 cups	None	2.3	2.8	2.6	Right	13h40 08/10/2019	NA	4	3	4	5	"Q1: because of what the computer screen said, was not expecting that type of pain. " Q2: "left arm felt a lot more painful and fingers moved so felt anxious"	1	2	2	2	2	2	2	2	2	2	2	2	2	2	2	2	2	2	2	2	2	1	2	1	2	2	1
STM03a	50	test	right	CW	-49.6	1	19	Male	English	0 cups	None	2.3	2.8	2.6	Right	13h40 08/10/2019	NA	4	3	4	5	"Q1: because of what the computer screen said, was not expecting that type of pain. " Q2: "left arm felt a lot more painful and fingers moved so felt anxious"	1	2	2	2	2	2	2	2	2	2	2	2	2	2	2	2	2	2	2	2	2	1	2	1	2	2	1
STM03a	50	test	right	128	-36	1	19	Male	English	0 cups	None	2.3	2.8	2.6	Right	13h40 08/10/2019	NA	4	3	4	5	"Q1: because of what the computer screen said, was not expecting that type of pain. " Q2: "left arm felt a lot more painful and fingers moved so felt anxious"	1	2	2	2	2	2	2	2	2	2	2	2	2	2	2	2	2	2	2	2	2	1	2	1	2	2	1
STM03a	50	test	right	BR	-49	1	19	Male	English	0 cups	None	2.3	2.8	2.6	Right	13h40 08/10/2019	NA	4	3	4	5	"Q1: because of what the computer screen said, was not expecting that type of pain. " Q2: "left arm felt a lot more painful and fingers moved so felt anxious"	1	2	2	2	2	2	2	2	2	2	2	2	2	2	2	2	2	2	2	2	2	1	2	1	2	2	1
STM03a	50	test	left	estim	2	1	19	Male	English	0 cups	None	2.3	2.8	2.6	Right	13h40 08/10/2019	NA	4	3	4	5	"Q1: because of what the computer screen said, was not expecting that type of pain. " Q2: "left arm felt a lot more painful and fingers moved so felt anxious"	1	2	2	2	2	2	2	2	2	2	2	2	2	2	2	2	2	2	2	2	2	1	2	1	2	2	1
STM03a	50	test	left	256	-30	1	19	Male	English	0 cups	None	2.3	2.8	2.6	Right	13h40 08/10/2019	NA	4	3	4	5	"Q1: because of what the computer screen said, was not expecting that type of pain. " Q2: "left arm felt a lot more painful and fingers moved so felt anxious"	1	2	2	2	2	2	2	2	2	2	2	2	2	2	2	2	2	2	2	2	2	1	2	1	2	2	1
STM03a	50	test	left	VFF	-48	1	19	Male	English	0 cups	None	2.3	2.8	2.6	Right	13h40 08/10/2019	NA	4	3	4	5	"Q1: because of what the computer screen said, was not expecting that type of pain. " Q2: "left arm felt a lot more painful and fingers moved so felt anxious"	1	2	2	2	2	2	2	2	2	2	2	2	2	2	2	2	2	2	2	2	2	1	2	1	2	2	1
STM03a	50	test	left	CW	-49	1	19	Male	English	0 cups	None	2.3	2.8	2.6	Right	13h40 08/10/2019	NA	4	3	4	5	"Q1: because of what the computer screen said, was not expecting that type of pain. " Q2: "left arm felt a lot more painful and fingers moved so felt anxious"	1	2	2	2	2	2	2	2	2	2	2	2	2	2	2	2	2	2	2	2	2	1	2	1	2	2	1
STM03a	50	test	left	128	-44	1	19	Male	English	0 cups	None	2.3	2.8	2.6	Right	13h40 08/10/2019	NA	4	3	4	5	"Q1: because of what the computer screen said, was not expecting that type of pain. " Q2: "left arm felt a lot more painful and fingers moved so felt anxious"	1	2	2	2	2	2	2	2	2	2	2	2	2	2	2	2	2	2	2	2	2	1	2	1	2	2	1
STM03a	50	test	left	BR	-49	1	19	Male	English	0 cups	None	2.3	2.8	2.6	Right	13h40 08/10/2019	NA	4	3	4	5	"Q1: because of what the computer screen said, was not expecting that type of pain. " Q2: "left arm felt a lot more painful and fingers moved so felt anxious"	1	2	2	2	2	2	2	2	2	2	2	2	2	2	2	2	2	2	2	2	2	1	2	1	2	2	1
STM03a	56	test	right	BR	-49.2	1	19	Male	English	0 cups	None	2.3	2.8	2.6	Right	13h40 08/10/2019	NA	4	3	4	5	"Q1: because of what the computer screen said, was not expecting that type of pain. " Q2: "left arm felt a lot more painful and fingers moved so felt anxious"	1	2	2	2	2	2	2	2	2	2	2	2	2	2	2	2	2	2	2	2	2	1	2	1	2	2	1
STM03a	56	test	right	CW	-49.9	1	19	Male	English	0 cups	None	2.3	2.8	2.6	Right	13h40 08/10/2019	NA	4	3	4	5	"Q1: because of what the computer screen said, was not expecting that type of pain. " Q2: "left arm felt a lot more painful and fingers moved so felt anxious"	1	2	2	2	2	2	2	2	2	2	2	2	2	2	2	2	2	2	2	2	2	1	2	1	2	2	1
STM03a	56	test	right	128	-46	1	19	Male	English	0 cups	None	2.3	2.8	2.6	Right	13h40 08/10/2019	NA	4	3	4	5	"Q1: because of what the computer screen said, was not expecting that type of pain. " Q2: "left arm felt a lot more painful and fingers moved so felt anxious"	1	2	2	2	2	2	2	2	2	2	2	2	2	2	2	2	2	2	2	2	2	1	2	1	2	2	1
STM03a	56	test	right	256	-34	1	19	Male	English	0 cups	None	2.3	2.8	2.6	Right	13h40 08/10/2019	NA	4	3	4	5	"Q1: because of what the computer screen said, was not expecting that type of pain. " Q2: "left arm felt a lot more painful and fingers moved so felt anxious"	1	2	2	2	2	2	2	2	2	2	2	2	2	2	2	2	2	2	2	2	2	1	2	1	2	2	1
STM03a	56	test	right	estim	-22	1	19	Male	English	0 cups	None	2.3	2.8	2.6	Right	13h40 08/10/2019	NA	4	3	4	5	"Q1: because of what the computer screen said, was not expecting that type of pain. " Q2: "left arm felt a lot more painful and fingers moved so felt anxious"	1	2	2	2	2	2	2	2	2	2	2	2	2	2	2	2	2	2	2	2	2	1	2	1	2	2	1
STM03a	56	test	right	VFF	-49	1	19	Male	English	0 cups	None	2.3	2.8	2.6	Right	13h40 08/10/2019	NA	4	3	4	5	"Q1: because of what the computer screen said, was not expecting that type of pain. " Q2: "left arm felt a lot more painful and fingers moved so felt anxious"	1	2	2	2	2	2	2	2	2	2	2	2	2	2	2	2	2	2	2	2	2	1	2	1	2	2	1
STM03a	56	test	left	BR	-47	1	19	Male	English	0 cups	None	2.3	2.8	2.6	Right	13h40 08/10/2019	NA	4	3	4	5	"Q1: because of what the computer screen said, was not expecting that type of pain. " Q2: "left arm felt a lot more painful and fingers moved so felt anxious"	1	2	2	2	2	2	2	2	2	2	2	2	2	2	2	2	2	2	2	2	2	1	2	1	2	2	1
STM03a	56	test	left	CW	-49	1	19	Male	English	0 cups	None	2.3	2.8	2.6	Right	13h40 08/10/2019	NA	4	3	4	5	"Q1: because of what the computer screen said, was not expecting that type of pain. " Q2: "left arm felt a lot more painful and fingers moved so felt anxious"	1	2	2	2	2	2	2	2	2	2	2	2	2	2	2	2	2	2	2	2	2	1	2	1	2	2	1
STM03a	56	test	left	128	-41	1	19	Male	English	0 cups	None	2.3	2.8	2.6	Right	13h40 08/10/2019	NA	4	3	4	5	"Q1: because of what the computer screen said, was not expecting that type of pain. " Q2: "left arm felt a lot more painful and fingers moved so felt anxious"	1	2	2	2	2	2	2	2	2	2	2	2	2	2	2	2	2	2	2	2	2	1	2	1	2	2	1
STM03a	56	test	left	256	-34	1	19	Male	English	0 cups	None	2.3	2.8	2.6	Right	13h40 08/10/2019	NA	4	3	4	5	"Q1: because of what the computer screen said, was not expecting that type of pain. " Q2: "left arm felt a lot more painful and fingers moved so felt anxious"	1	2	2	2	2	2	2	2	2	2	2	2	2	2	2	2	2	2	2	2	2	1	2	1	2	2	1
STM03a	56	test	left	estim	-7	1	19	Male	English	0 cups	None	2.3	2.8	2.6	Right	13h40 08/10/2019	NA	4	3	4	5	"Q1: because of what the computer screen said, was not expecting that type of pain. " Q2: "left arm felt a lot more painful and fingers moved so felt anxious"	1	2	2	2	2	2	2	2	2	2	2	2	2	2	2	2	2	2	2	2	2	1	2	1	2	2	1
STM03a	56	test	left	VFF	-49	1	19	Male	English	0 cups	None	2.3	2.8	2.6	Right	13h40 08/10/2019	NA	4	3	4	5	"Q1: because of what the computer screen said, was not expecting that type of pain. " Q2: "left arm felt a lot more painful and fingers moved so felt anxious"	1	2	2	2	2	2	2	2	2	2	2	2	2	2	2	2	2	2	2	2	2	1	2	1	2	2	1
STM03a	60	test_sa	right	E	4	1	19	Male	English	0 cups	None	2.3	2.8	2.6	Right	13h40 08/10/2019	NA	4	3	4	5	"Q1: because of what the computer screen said, was not expecting that type of pain. " Q2: "left arm felt a lot more painful and fingers moved so felt anxious"	1	2	2	2	2	2	2	2	2	2	2	2	2	2	2	2	2	2	2	2	2	1	2	1	2	2	1
STM03a	60	test_sa	right	A	5	1	19	Male	English	0 cups	None	2.3	2.8	2.6	Right	13h40 08/10/2019	NA	4	3	4	5	"Q1: because of what the computer screen said, was not expecting that type of pain. " Q2: "left arm felt a lot more painful and fingers moved so felt anxious"	1	2	2	2	2	2	2	2	2	2	2	2	2	2	2	2	2	2	2	2	2	1	2	1	2	2	1
STM03a	60	test_sa	right	D	1	1	19	Male	English	0 cups	None	2.3	2.8	2.6	Right	13h40 08/10/2019	NA	4	3	4	5	"Q1: because of what the computer screen said, was not expecting that type of pain. " Q2: "left arm felt a lot more painful and fingers moved so felt anxious"	1	2	2	2	2	2	2	2	2	2	2	2	2	2	2	2	2	2	2	2	2	1	2	1	2	2	1
STM03a	60	test_sa	right	H	3	1	19	Male	English	0 cups	None	2.3	2.8	2.6	Right	13h40 08/10/2019	NA	4	3	4	5	"Q1: because of what the computer screen said, was not expecting that type of pain. " Q2: "left arm felt a lot more painful and fingers moved so felt anxious"	1	2	2	2	2	2	2	2	2	2	2	2	2	2	2	2	2	2	2	2	2	1	2	1	2	2	1
STM03a	60	test_sa	right	C	1	1	19	Male	English	0 cups	None	2.3	2.8	2.6	Right	13h40 08/10/2019	NA	4	3	4	5	"Q1: because of what the computer screen said, was not expecting that type of pain. " Q2: "left arm felt a lot more painful and fingers moved so felt anxious"	1	2	2	2	2	2	2	2	2	2	2	2	2	2	2	2	2	2	2	2	2	1	2	1	2	2	1
STM03a	60	test_sa	right	G	0	1	19	Male	English	0 cups	None	2.3	2.8	2.6	Right	13h40 08/10/2019	NA	4	3	4	5	"Q1: because of what the computer screen said, was not expecting that type of pain. " Q2: "left arm felt a lot more painful and fingers moved so felt anxious"	1	2	2	2	2	2	2	2	2	2	2	2	2	2	2	2	2	2	2	2	2	1	2	1	2	2	1
STM03a	60	test_sa	right	B	3	1	19	Male	English	0 cups	None	2.3	2.8	2.6	Right	13h40 08/10/2019	NA	4	3	4	5	"Q1: because of what the computer screen said, was not expecting that type of pain. " Q2: "left arm felt a lot more painful and fingers moved so felt anxious"	1	2	2	2	2	2	2	2	2	2	2	2	2	2	2	2	2	2	2	2	2	1	2	1	2	2	1
STM03a	60	test_sa	right	F	1	1	19	Male	English	0 cups	None	2.3	2.8	2.6	Right	13h40 08/10/2019	NA	4	3	4	5	"Q1: because of what the computer screen said, was not expecting that type of pain. " Q2: "left arm felt a lot more painful and fingers moved so felt anxious"	1	2	2	2	2	2	2	2	2	2	2	2	2	2	2	2	2	2	2	2	2	1	2	1	2	2	1
STM03a	60	test_sa	left	E	ND	1	19	Male	English	0 cups	None	2.3	2.8	2.6	Right	13h40 08/10/2019	NA	4	3	4	5	"Q1: because of what the computer screen said, was not expecting that type of pain. " Q2: "left arm felt a lot more painful and fingers moved so felt anxious"	1	2	2	2	2	2	2	2	2	2	2	2	2	2	2	2	2	2	2	2	2	1	2	1	2	2	1
STM03a	60	test_sa	left	A	ND	1	19	Male	English	0 cups	None	2.3	2.8	2.6	Right	13h40 08/10/2019	NA	4	3	4	5	"Q1: because of what the computer screen said, was not expecting that type of pain. " Q2: "left arm felt a lot more painful and fingers moved so felt anxious"	1	2	2	2	2	2	2	2	2	2	2	2	2	2	2	2	2	2	2	2	2	1	2	1	2	2	1
STM03a	60	test_sa	left	D	ND	1	19	Male	English	0 cups	None	2.3	2.8	2.6	Right	13h40 08/10/2019	NA	4	3	4	5	"Q1: because of what the computer screen said, was not expecting that type of pain. " Q2: "left arm felt a lot more painful and fingers moved so felt anxious"	1	2	2	2	2	2	2	2	2	2	2	2	2	2	2	2	2	2	2	2	2	1	2	1	2	2	1
STM03a	60	test_sa	left	H	ND	1	19	Male	English	0 cups	None	2.3	2.8	2.6	Right	13h40 08/10/2019	NA	4	3	4	5	"Q1: because of what the computer screen said, was not expecting that type of pain. " Q2: "left arm felt a lot more painful and fingers moved so felt anxious"	1	2	2	2	2	2	2	2	2	2	2	2	2	2	2	2	2	2	2	2	2	1	2	1	2	2	1
STM03a	60	test_sa	left	C	ND	1	19	Male	English	0 cups	None	2.3	2.8	2.6	Right	13h40 08/10/2019	NA	4	3	4	5	"Q1: because of what the computer screen said, was not expecting that type of pain. " Q2: "left arm felt a lot more painful and fingers moved so felt anxious"	1	2	2	2	2	2	2	2	2	2	2	2	2	2	2	2	2	2	2	2	2	1	2	1	2	2	1
STM03a	60	test_sa	left	G	ND	1	19	Male	English	0 cups	None	2.3	2.8	2.6	Right	13h40 08/10/2019	NA	4	3	4	5	"Q1: because of what the computer screen said, was not expecting that type of pain. " Q2: "left arm felt a lot more painful and fingers moved so felt anxious"	1	2	2	2	2	2	2	2	2	2	2	2	2	2	2	2	2	2	2	2	2	1	2	1	2	2	1
STM03a	60	test_sa	left	B	ND	1	19	Male	English	0 cups	None	2.3	2.8	2.6	Right	13h40 08/10/2019	NA	4	3	4	5	"Q1: because of what the computer screen said, was not expecting that type of pain. " Q2: "left arm felt a lot more painful and fingers moved so felt anxious"	1	2	2	2	2	2	2	2	2	2	2	2	2	2	2	2	2	2	2	2	2	1	2	1	2	2	1
STM03a	60	test_sa	left	F	ND	1	19	Male	English	0 cups	None	2.3	2.8	2.6	Right	13h40 08/10/2019	NA	4	3	4	5	"Q1: because of what the computer screen said, was not expecting that type of pain. " Q2: "left arm felt a lot more painful and fingers moved so felt anxious"	1	2	2	2	2	2	2	2	2	2	2	2	2	2	2	2	2	2	2	2	2	1	2	1	2	2	1
STM04	15	orientation	right	CW	-44	2	26	Female	Pedi	1 cup	None	0.09	1	1	Right	09h30 09/10/2019	NA	4	2	3	3	"Right was more painful. Right arm is more important to her than left (dominance) not rally due to what the computer screen said"	2	2	2	2	2	2	2	2	2	2	2	2	2	2	2	2	1	1	2	2	2	2	2	2	2	2	2
STM04	15	orientation	right	BR	-48	2	26	Female	Pedi	1 cup	None	0.09	1	1	Right	09h30 09/10/2019	NA	4	2	3	3	"Right was more painful. Right arm is more important to her than left (dominance) not rally due to what the computer screen said"	2	2	2	2	2	2	2	2	2	2	2	2	2	2	2	2	1	1	2	2	2	2	2	2	2	2	2
STM04	15	orientation	right	VFF	-49.5	2	26	Female	Pedi	1 cup	None	0.09	1	1	Right	09h30 09/10/2019	NA	4	2	3	3	"Right was more painful. Right arm is more important to her than left (dominance) not rally due to what the computer screen said"	2	2	2	2	2	2	2	2	2	2	2	2	2	2	2	2	1	1	2	2	2	2	2	2	2	2	2
STM04	15	orientation	right	128	-30	2	26	Female	Pedi	1 cup	None	0.09	1	1	Right	09h30 09/10/2019	NA	4	2	3	3	"Right was more painful. Right arm is more important to her than left (dominance) not rally due to what the computer screen said"	2	2	2	2	2	2	2	2	2	2	2	2	2	2	2	2	1	1	2	2	2	2	2	2	2	2	2
STM04	15	orientation	right	256	-25	2	26	Female	Pedi	1 cup	None	0.09	1	1	Right	09h30 09/10/2019	NA	4	2	3	3	"Right was more painful. Right arm is more important to her than left (dominance) not rally due to what the computer screen said"	2	2	2	2	2	2	2	2	2	2	2	2	2	2	2	2	1	1	2	2	2	2	2	2	2	2	2
STM04	15	orientation	right	estim	NA	2	26	Female	Pedi	1 cup	None	0.09	1	1	Right	09h30 09/10/2019	NA	4	2	3	3	"Right was more painful. Right arm is more important to her than left (dominance) not rally due to what the computer screen said"	2	2	2	2	2	2	2	2	2	2	2	2	2	2	2	2	1	1	2	2	2	2	2	2	2	2	2
STM04	15	orientation	left	CW	-40	2	26	Female	Pedi	1 cup	None	0.09	1	1	Right	09h30 09/10/2019	NA	4	2	3	3	"Right was more painful. Right arm is more important to her than left (dominance) not rally due to what the computer screen said"	2	2	2	2	2	2	2	2	2	2	2	2	2	2	2	2	1	1	2	2	2	2	2	2	2	2	2
STM04	15	orientation	left	BR	-48	2	26	Female	Pedi	1 cup	None	0.09	1	1	Right	09h30 09/10/2019	NA	4	2	3	3	"Right was more painful. Right arm is more important to her than left (dominance) not rally due to what the computer screen said"	2	2	2	2	2	2	2	2	2	2	2	2	2	2	2	2	1	1	2	2	2	2	2	2	2	2	2
STM04	15	orientation	left	VFF	-49	2	26	Female	Pedi	1 cup	None	0.09	1	1	Right	09h30 09/10/2019	NA	4	2	3	3	"Right was more painful. Right arm is more important to her than left (dominance) not rally due to what the computer screen said"	2	2	2	2	2	2	2	2	2	2	2	2	2	2	2	2	1	1	2	2	2	2	2	2	2	2	2
STM04	15	orientation	left	128	-30	2	26	Female	Pedi	1 cup	None	0.09	1	1	Right	09h30 09/10/2019	NA	4	2	3	3	"Right was more painful. Right arm is more important to her than left (dominance) not rally due to what the computer screen said"	2	2	2	2	2	2	2	2	2	2	2	2	2	2	2	2	1	1	2	2	2	2	2	2	2	2	2
STM04	15	orientation	left	256	-27	2	26	Female	Pedi	1 cup	None	0.09	1	1	Right	09h30 09/10/2019	NA	4	2	3	3	"Right was more painful. Right arm is more important to her than left (dominance) not rally due to what the computer screen said"	2	2	2	2	2	2	2	2	2	2	2	2	2	2	2	2	1	1	2	2	2	2	2	2	2	2	2
STM04	15	orientation	left	estim	NA	2	26	Female	Pedi	1 cup	None	0.09	1	1	Right	09h30 09/10/2019	NA	4	2	3	3	"Right was more painful. Right arm is more important to her than left (dominance) not rally due to what the computer screen said"	2	2	2	2	2	2	2	2	2	2	2	2	2	2	2	2	1	1	2	2	2	2	2	2	2	2	2
STM04	6	baseline	right	BR	-40	2	26	Female	Pedi	1 cup	None	0.09	1	1	Right	09h30 09/10/2019	NA	4	2	3	3	"Right was more painful. Right arm is more important to her than left (dominance) not rally due to what the computer screen said"	2	2	2	2	2	2	2	2	2	2	2	2	2	2	2	2	1	1	2	2	2	2	2	2	2	2	2
STM04	6	baseline	right	estim	30	2	26	Female	Pedi	1 cup	None	0.09	1	1	Right	09h30 09/10/2019	NA	4	2	3	3	"Right was more painful. Right arm is more important to her than left (dominance) not rally due to what the computer screen said"	2	2	2	2	2	2	2	2	2	2	2	2	2	2	2	2	1	1	2	2	2	2	2	2	2	2	2
STM04	6	baseline	right	VFF	-40	2	26	Female	Pedi	1 cup	None	0.09	1	1	Right	09h30 09/10/2019	NA	4	2	3	3	"Right was more painful. Right arm is more important to her than left (dominance) not rally due to what the computer screen said"	2	2	2	2	2	2	2	2	2	2	2	2	2	2	2	2	1	1	2	2	2	2	2	2	2	2	2
STM04	6	baseline	right	CW	-44	2	26	Female	Pedi	1 cup	None	0.09	1	1	Right	09h30 09/10/2019	NA	4	2	3	3	"Right was more painful. Right arm is more important to her than left (dominance) not rally due to what the computer screen said"	2	2	2	2	2	2	2	2	2	2	2	2	2	2	2	2	1	1	2	2	2	2	2	2	2	2	2
STM04	6	baseline	right	256	-33	2	26	Female	Pedi	1 cup	None	0.09	1	1	Right	09h30 09/10/2019	NA	4	2	3	3	"Right was more painful. Right arm is more important to her than left (dominance) not rally due to what the computer screen said"	2	2	2	2	2	2	2	2	2	2	2	2	2	2	2	2	1	1	2	2	2	2	2	2	2	2	2
STM04	6	baseline	right	128	-35	2	26	Female	Pedi	1 cup	None	0.09	1	1	Right	09h30 09/10/2019	NA	4	2	3	3	"Right was more painful. Right arm is more important to her than left (dominance) not rally due to what the computer screen said"	2	2	2	2	2	2	2	2	2	2	2	2	2	2	2	2	1	1	2	2	2	2	2	2	2	2	2
STM04	6	baseline	left	BR	-44	2	26	Female	Pedi	1 cup	None	0.09	1	1	Right	09h30 09/10/2019	NA	4	2	3	3	"Right was more painful. Right arm is more important to her than left (dominance) not rally due to what the computer screen said"	2	2	2	2	2	2	2	2	2	2	2	2	2	2	2	2	1	1	2	2	2	2	2	2	2	2	2
STM04	6	baseline	left	estim	25	2	26	Female	Pedi	1 cup	None	0.09	1	1	Right	09h30 09/10/2019	NA	4	2	3	3	"Right was more painful. Right arm is more important to her than left (dominance) not rally due to what the computer screen said"	2	2	2	2	2	2	2	2	2	2	2	2	2	2	2	2	1	1	2	2	2	2	2	2	2	2	2
STM04	6	baseline	left	VFF	-49	2	26	Female	Pedi	1 cup	None	0.09	1	1	Right	09h30 09/10/2019	NA	4	2	3	3	"Right was more painful. Right arm is more important to her than left (dominance) not rally due to what the computer screen said"	2	2	2	2	2	2	2	2	2	2	2	2	2	2	2	2	1	1	2	2	2	2	2	2	2	2	2
STM04	6	baseline	left	CW	-40	2	26	Female	Pedi	1 cup	None	0.09	1	1	Right	09h30 09/10/2019	NA	4	2	3	3	"Right was more painful. Right arm is more important to her than left (dominance) not rally due to what the computer screen said"	2	2	2	2	2	2	2	2	2	2	2	2	2	2	2	2	1	1	2	2	2	2	2	2	2	2	2
STM04	6	baseline	left	256	-30	2	26	Female	Pedi	1 cup	None	0.09	1	1	Right	09h30 09/10/2019	NA	4	2	3	3	"Right was more painful. Right arm is more important to her than left (dominance) not rally due to what the computer screen said"	2	2	2	2	2	2	2	2	2	2	2	2	2	2	2	2	1	1	2	2	2	2	2	2	2	2	2
STM04	6	baseline	left	128	-25	2	26	Female	Pedi	1 cup	None	0.09	1	1	Right	09h30 09/10/2019	NA	4	2	3	3	"Right was more painful. Right arm is more important to her than left (dominance) not rally due to what the computer screen said"	2	2	2	2	2	2	2	2	2	2	2	2	2	2	2	2	1	1	2	2	2	2	2	2	2	2	2
STM04	4	baseline	right	BR	-48	2	26	Female	Pedi	1 cup	None	0.09	1	1	Right	09h30 09/10/2019	NA	4	2	3	3	"Right was more painful. Right arm is more important to her than left (dominance) not rally due to what the computer screen said"	2	2	2	2	2	2	2	2	2	2	2	2	2	2	2	2	1	1	2	2	2	2	2	2	2	2	2
STM04	4	baseline	right	128	-40	2	26	Female	Pedi	1 cup	None	0.09	1	1	Right	09h30 09/10/2019	NA	4	2	3	3	"Right was more painful. Right arm is more important to her than left (dominance) not rally due to what the computer screen said"	2	2	2	2	2	2	2	2	2	2	2	2	2	2	2	2	1	1	2	2	2	2	2	2	2	2	2
STM04	4	baseline	right	256	-30	2	26	Female	Pedi	1 cup	None	0.09	1	1	Right	09h30 09/10/2019	NA	4	2	3	3	"Right was more painful. Right arm is more important to her than left (dominance) not rally due to what the computer screen said"	2	2	2	2	2	2	2	2	2	2	2	2	2	2	2	2	1	1	2	2	2	2	2	2	2	2	2
STM04	4	baseline	right	CW	-48	2	26	Female	Pedi	1 cup	None	0.09	1	1	Right	09h30 09/10/2019	NA	4	2	3	3	"Right was more painful. Right arm is more important to her than left (dominance) not rally due to what the computer screen said"	2	2	2	2	2	2	2	2	2	2	2	2	2	2	2	2	1	1	2	2	2	2	2	2	2	2	2
STM04	4	baseline	right	VFF	-49.5	2	26	Female	Pedi	1 cup	None	0.09	1	1	Right	09h30 09/10/2019	NA	4	2	3	3	"Right was more painful. Right arm is more important to her than left (dominance) not rally due to what the computer screen said"	2	2	2	2	2	2	2	2	2	2	2	2	2	2	2	2	1	1	2	2	2	2	2	2	2	2	2
STM04	4	baseline	right	estim	10	2	26	Female	Pedi	1 cup	None	0.09	1	1	Right	09h30 09/10/2019	NA	4	2	3	3	"Right was more painful. Right arm is more important to her than left (dominance) not rally due to what the computer screen said"	2	2	2	2	2	2	2	2	2	2	2	2	2	2	2	2	1	1	2	2	2	2	2	2	2	2	2
STM04	4	baseline	left	BR	40	2	26	Female	Pedi	1 cup	None	0.09	1	1	Right	09h30 09/10/2019	NA	4	2	3	3	"Right was more painful. Right arm is more important to her than left (dominance) not rally due to what the computer screen said"	2	2	2	2	2	2	2	2	2	2	2	2	2	2	2	2	1	1	2	2	2	2	2	2	2	2	2
STM04	4	baseline	left	128	-30	2	26	Female	Pedi	1 cup	None	0.09	1	1	Right	09h30 09/10/2019	NA	4	2	3	3	"Right was more painful. Right arm is more important to her than left (dominance) not rally due to what the computer screen said"	2	2	2	2	2	2	2	2	2	2	2	2	2	2	2	2	1	1	2	2	2	2	2	2	2	2	2
STM04	4	baseline	left	256	-20	2	26	Female	Pedi	1 cup	None	0.09	1	1	Right	09h30 09/10/2019	NA	4	2	3	3	"Right was more painful. Right arm is more important to her than left (dominance) not rally due to what the computer screen said"	2	2	2	2	2	2	2	2	2	2	2	2	2	2	2	2	1	1	2	2	2	2	2	2	2	2	2
STM04	4	baseline	left	CW	-45	2	26	Female	Pedi	1 cup	None	0.09	1	1	Right	09h30 09/10/2019	NA	4	2	3	3	"Right was more painful. Right arm is more important to her than left (dominance) not rally due to what the computer screen said"	2	2	2	2	2	2	2	2	2	2	2	2	2	2	2	2	1	1	2	2	2	2	2	2	2	2	2
STM04	4	baseline	left	VFF	-49	2	26	Female	Pedi	1 cup	None	0.09	1	1	Right	09h30 09/10/2019	NA	4	2	3	3	"Right was more painful. Right arm is more important to her than left (dominance) not rally due to what the computer screen said"	2	2	2	2	2	2	2	2	2	2	2	2	2	2	2	2	1	1	2	2	2	2	2	2	2	2	2
STM04	4	baseline	left	estim	30	2	26	Female	Pedi	1 cup	None	0.09	1	1	Right	09h30 09/10/2019	NA	4	2	3	3	"Right was more painful. Right arm is more important to her than left (dominance) not rally due to what the computer screen said"	2	2	2	2	2	2	2	2	2	2	2	2	2	2	2	2	1	1	2	2	2	2	2	2	2	2	2
STM04	2	baseline	right	VFF	-48	2	26	Female	Pedi	1 cup	None	0.09	1	1	Right	09h30 09/10/2019	NA	4	2	3	3	"Right was more painful. Right arm is more important to her than left (dominance) not rally due to what the computer screen said"	2	2	2	2	2	2	2	2	2	2	2	2	2	2	2	2	1	1	2	2	2	2	2	2	2	2	2
STM04	2	baseline	right	BR	40	2	26	Female	Pedi	1 cup	None	0.09	1	1	Right	09h30 09/10/2019	NA	4	2	3	3	"Right was more painful. Right arm is more important to her than left (dominance) not rally due to what the computer screen said"	2	2	2	2	2	2	2	2	2	2	2	2	2	2	2	2	1	1	2	2	2	2	2	2	2	2	2
STM04	2	baseline	right	CW	-30	2	26	Female	Pedi	1 cup	None	0.09	1	1	Right	09h30 09/10/2019	NA	4	2	3	3	"Right was more painful. Right arm is more important to her than left (dominance) not rally due to what the computer screen said"	2	2	2	2	2	2	2	2	2	2	2	2	2	2	2	2	1	1	2	2	2	2	2	2	2	2	2
STM04	2	baseline	right	estim	25	2	26	Female	Pedi	1 cup	None	0.09	1	1	Right	09h30 09/10/2019	NA	4	2	3	3	"Right was more painful. Right arm is more important to her than left (dominance) not rally due to what the computer screen said"	2	2	2	2	2	2	2	2	2	2	2	2	2	2	2	2	1	1	2	2	2	2	2	2	2	2	2
STM04	2	baseline	right	128	-30	2	26	Female	Pedi	1 cup	None	0.09	1	1	Right	09h30 09/10/2019	NA	4	2	3	3	"Right was more painful. Right arm is more important to her than left (dominance) not rally due to what the computer screen said"	2	2	2	2	2	2	2	2	2	2	2	2	2	2	2	2	1	1	2	2	2	2	2	2	2	2	2
STM04	2	baseline	right	256	-25	2	26	Female	Pedi	1 cup	None	0.09	1	1	Right	09h30 09/10/2019	NA	4	2	3	3	"Right was more painful. Right arm is more important to her than left (dominance) not rally due to what the computer screen said"	2	2	2	2	2	2	2	2	2	2	2	2	2	2	2	2	1	1	2	2	2	2	2	2	2	2	2
STM04	2	baseline	left	VFF	-45	2	26	Female	Pedi	1 cup	None	0.09	1	1	Right	09h30 09/10/2019	NA	4	2	3	3	"Right was more painful. Right arm is more important to her than left (dominance) not rally due to what the computer screen said"	2	2	2	2	2	2	2	2	2	2	2	2	2	2	2	2	1	1	2	2	2	2	2	2	2	2	2
STM04	2	baseline	left	BR	-49	2	26	Female	Pedi	1 cup	None	0.09	1	1	Right	09h30 09/10/2019	NA	4	2	3	3	"Right was more painful. Right arm is more important to her than left (dominance) not rally due to what the computer screen said"	2	2	2	2	2	2	2	2	2	2	2	2	2	2	2	2	1	1	2	2	2	2	2	2	2	2	2
STM04	2	baseline	left	CW	-49.5	2	26	Female	Pedi	1 cup	None	0.09	1	1	Right	09h30 09/10/2019	NA	4	2	3	3	"Right was more painful. Right arm is more important to her than left (dominance) not rally due to what the computer screen said"	2	2	2	2	2	2	2	2	2	2	2	2	2	2	2	2	1	1	2	2	2	2	2	2	2	2	2
STM04	2	baseline	left	estim	20	2	26	Female	Pedi	1 cup	None	0.09	1	1	Right	09h30 09/10/2019	NA	4	2	3	3	"Right was more painful. Right arm is more important to her than left (dominance) not rally due to what the computer screen said"	2	2	2	2	2	2	2	2	2	2	2	2	2	2	2	2	1	1	2	2	2	2	2	2	2	2	2
STM04	2	baseline	left	128	-20	2	26	Female	Pedi	1 cup	None	0.09	1	1	Right	09h30 09/10/2019	NA	4	2	3	3	"Right was more painful. Right arm is more important to her than left (dominance) not rally due to what the computer screen said"	2	2	2	2	2	2	2	2	2	2	2	2	2	2	2	2	1	1	2	2	2	2	2	2	2	2	2
STM04	2	baseline	left	256	-15	2	26	Female	Pedi	1 cup	None	0.09	1	1	Right	09h30 09/10/2019	NA	4	2	3	3	"Right was more painful. Right arm is more important to her than left (dominance) not rally due to what the computer screen said"	2	2	2	2	2	2	2	2	2	2	2	2	2	2	2	2	1	1	2	2	2	2	2	2	2	2	2
STM04	0	hfs	right	hfs_train	50	2	26	Female	Pedi	1 cup	None	0.09	1	1	Right	09h30 09/10/2019	NA	4	2	3	3	"Right was more painful. Right arm is more important to her than left (dominance) not rally due to what the computer screen said"	2	2	2	2	2	2	2	2	2	2	2	2	2	2	2	2	1	1	2	2	2	2	2	2	2	2	2
STM04	0	hfs	right	hfs_train	50	2	26	Female	Pedi	1 cup	None	0.09	1	1	Right	09h30 09/10/2019	NA	4	2	3	3	"Right was more painful. Right arm is more important to her than left (dominance) not rally due to what the computer screen said"	2	2	2	2	2	2	2	2	2	2	2	2	2	2	2	2	1	1	2	2	2	2	2	2	2	2	2
STM04	0	hfs	right	hfs_train	50	2	26	Female	Pedi	1 cup	None	0.09	1	1	Right	09h30 09/10/2019	NA	4	2	3	3	"Right was more painful. Right arm is more important to her than left (dominance) not rally due to what the computer screen said"	2	2	2	2	2	2	2	2	2	2	2	2	2	2	2	2	1	1	2	2	2	2	2	2	2	2	2
STM04	0	hfs	right	hfs_train	50	2	26	Female	Pedi	1 cup	None	0.09	1	1	Right	09h30 09/10/2019	NA	4	2	3	3	"Right was more painful. Right arm is more important to her than left (dominance) not rally due to what the computer screen said"	2	2	2	2	2	2	2	2	2	2	2	2	2	2	2	2	1	1	2	2	2	2	2	2	2	2	2
STM04	0	hfs	right	hfs_train	50	2	26	Female	Pedi	1 cup	None	0.09	1	1	Right	09h30 09/10/2019	NA	4	2	3	3	"Right was more painful. Right arm is more important to her than left (dominance) not rally due to what the computer screen said"	2	2	2	2	2	2	2	2	2	2	2	2	2	2	2	2	1	1	2	2	2	2	2	2	2	2	2
STM04	0	hfs	left	hfs_train	50	2	26	Female	Pedi	1 cup	None	0.09	1	1	Right	09h30 09/10/2019	NA	4	2	3	3	"Right was more painful. Right arm is more important to her than left (dominance) not rally due to what the computer screen said"	2	2	2	2	2	2	2	2	2	2	2	2	2	2	2	2	1	1	2	2	2	2	2	2	2	2	2
STM04	0	hfs	left	hfs_train	50	2	26	Female	Pedi	1 cup	None	0.09	1	1	Right	09h30 09/10/2019	NA	4	2	3	3	"Right was more painful. Right arm is more important to her than left (dominance) not rally due to what the computer screen said"	2	2	2	2	2	2	2	2	2	2	2	2	2	2	2	2	1	1	2	2	2	2	2	2	2	2	2
STM04	0	hfs	left	hfs_train	50	2	26	Female	Pedi	1 cup	None	0.09	1	1	Right	09h30 09/10/2019	NA	4	2	3	3	"Right was more painful. Right arm is more important to her than left (dominance) not rally due to what the computer screen said"	2	2	2	2	2	2	2	2	2	2	2	2	2	2	2	2	1	1	2	2	2	2	2	2	2	2	2
STM04	0	hfs	left	hfs_train	50	2	26	Female	Pedi	1 cup	None	0.09	1	1	Right	09h30 09/10/2019	NA	4	2	3	3	"Right was more painful. Right arm is more important to her than left (dominance) not rally due to what the computer screen said"	2	2	2	2	2	2	2	2	2	2	2	2	2	2	2	2	1	1	2	2	2	2	2	2	2	2	2
STM04	0	hfs	left	hfs_train	50	2	26	Female	Pedi	1 cup	None	0.09	1	1	Right	09h30 09/10/2019	NA	4	2	3	3	"Right was more painful. Right arm is more important to her than left (dominance) not rally due to what the computer screen said"	2	2	2	2	2	2	2	2	2	2	2	2	2	2	2	2	1	1	2	2	2	2	2	2	2	2	2
STM04	20	test	right	BR	-40	2	26	Female	Pedi	1 cup	None	0.09	1	1	Right	09h30 09/10/2019	NA	4	2	3	3	"Right was more painful. Right arm is more important to her than left (dominance) not rally due to what the computer screen said"	2	2	2	2	2	2	2	2	2	2	2	2	2	2	2	2	1	1	2	2	2	2	2	2	2	2	2
STM04	20	test	right	256	1	2	26	Female	Pedi	1 cup	None	0.09	1	1	Right	09h30 09/10/2019	NA	4	2	3	3	"Right was more painful. Right arm is more important to her than left (dominance) not rally due to what the computer screen said"	2	2	2	2	2	2	2	2	2	2	2	2	2	2	2	2	1	1	2	2	2	2	2	2	2	2	2
STM04	20	test	right	128	1.5	2	26	Female	Pedi	1 cup	None	0.09	1	1	Right	09h30 09/10/2019	NA	4	2	3	3	"Right was more painful. Right arm is more important to her than left (dominance) not rally due to what the computer screen said"	2	2	2	2	2	2	2	2	2	2	2	2	2	2	2	2	1	1	2	2	2	2	2	2	2	2	2
STM04	20	test	right	CW	-48	2	26	Female	Pedi	1 cup	None	0.09	1	1	Right	09h30 09/10/2019	NA	4	2	3	3	"Right was more painful. Right arm is more important to her than left (dominance) not rally due to what the computer screen said"	2	2	2	2	2	2	2	2	2	2	2	2	2	2	2	2	1	1	2	2	2	2	2	2	2	2	2
STM04	20	test	right	VFF	0	2	26	Female	Pedi	1 cup	None	0.09	1	1	Right	09h30 09/10/2019	NA	4	2	3	3	"Right was more painful. Right arm is more important to her than left (dominance) not rally due to what the computer screen said"	2	2	2	2	2	2	2	2	2	2	2	2	2	2	2	2	1	1	2	2	2	2	2	2	2	2	2
STM04	20	test	right	estim	13	2	26	Female	Pedi	1 cup	None	0.09	1	1	Right	09h30 09/10/2019	NA	4	2	3	3	"Right was more painful. Right arm is more important to her than left (dominance) not rally due to what the computer screen said"	2	2	2	2	2	2	2	2	2	2	2	2	2	2	2	2	1	1	2	2	2	2	2	2	2	2	2
STM04	20	test	left	BR	-40	2	26	Female	Pedi	1 cup	None	0.09	1	1	Right	09h30 09/10/2019	NA	4	2	3	3	"Right was more painful. Right arm is more important to her than left (dominance) not rally due to what the computer screen said"	2	2	2	2	2	2	2	2	2	2	2	2	2	2	2	2	1	1	2	2	2	2	2	2	2	2	2
STM04	20	test	left	256	-30	2	26	Female	Pedi	1 cup	None	0.09	1	1	Right	09h30 09/10/2019	NA	4	2	3	3	"Right was more painful. Right arm is more important to her than left (dominance) not rally due to what the computer screen said"	2	2	2	2	2	2	2	2	2	2	2	2	2	2	2	2	1	1	2	2	2	2	2	2	2	2	2
STM04	20	test	left	128	2	2	26	Female	Pedi	1 cup	None	0.09	1	1	Right	09h30 09/10/2019	NA	4	2	3	3	"Right was more painful. Right arm is more important to her than left (dominance) not rally due to what the computer screen said"	2	2	2	2	2	2	2	2	2	2	2	2	2	2	2	2	1	1	2	2	2	2	2	2	2	2	2
STM04	20	test	left	CW	-48	2	26	Female	Pedi	1 cup	None	0.09	1	1	Right	09h30 09/10/2019	NA	4	2	3	3	"Right was more painful. Right arm is more important to her than left (dominance) not rally due to what the computer screen said"	2	2	2	2	2	2	2	2	2	2	2	2	2	2	2	2	1	1	2	2	2	2	2	2	2	2	2
STM04	20	test	left	VFF	1	2	26	Female	Pedi	1 cup	None	0.09	1	1	Right	09h30 09/10/2019	NA	4	2	3	3	"Right was more painful. Right arm is more important to her than left (dominance) not rally due to what the computer screen said"	2	2	2	2	2	2	2	2	2	2	2	2	2	2	2	2	1	1	2	2	2	2	2	2	2	2	2
STM04	20	test	left	estim	17	2	26	Female	Pedi	1 cup	None	0.09	1	1	Right	09h30 09/10/2019	NA	4	2	3	3	"Right was more painful. Right arm is more important to her than left (dominance) not rally due to what the computer screen said"	2	2	2	2	2	2	2	2	2	2	2	2	2	2	2	2	1	1	2	2	2	2	2	2	2	2	2
STM04	20	test_sa	right	E	7	2	26	Female	Pedi	1 cup	None	0.09	1	1	Right	09h30 09/10/2019	NA	4	2	3	3	"Right was more painful. Right arm is more important to her than left (dominance) not rally due to what the computer screen said"	2	2	2	2	2	2	2	2	2	2	2	2	2	2	2	2	1	1	2	2	2	2	2	2	2	2	2
STM04	20	test_sa	right	A	8	2	26	Female	Pedi	1 cup	None	0.09	1	1	Right	09h30 09/10/2019	NA	4	2	3	3	"Right was more painful. Right arm is more important to her than left (dominance) not rally due to what the computer screen said"	2	2	2	2	2	2	2	2	2	2	2	2	2	2	2	2	1	1	2	2	2	2	2	2	2	2	2
STM04	20	test_sa	right	D	4	2	26	Female	Pedi	1 cup	None	0.09	1	1	Right	09h30 09/10/2019	NA	4	2	3	3	"Right was more painful. Right arm is more important to her than left (dominance) not rally due to what the computer screen said"	2	2	2	2	2	2	2	2	2	2	2	2	2	2	2	2	1	1	2	2	2	2	2	2	2	2	2
STM04	20	test_sa	right	H	4	2	26	Female	Pedi	1 cup	None	0.09	1	1	Right	09h30 09/10/2019	NA	4	2	3	3	"Right was more painful. Right arm is more important to her than left (dominance) not rally due to what the computer screen said"	2	2	2	2	2	2	2	2	2	2	2	2	2	2	2	2	1	1	2	2	2	2	2	2	2	2	2
STM04	20	test_sa	right	C	1	2	26	Female	Pedi	1 cup	None	0.09	1	1	Right	09h30 09/10/2019	NA	4	2	3	3	"Right was more painful. Right arm is more important to her than left (dominance) not rally due to what the computer screen said"	2	2	2	2	2	2	2	2	2	2	2	2	2	2	2	2	1	1	2	2	2	2	2	2	2	2	2
STM04	20	test_sa	right	G	4	2	26	Female	Pedi	1 cup	None	0.09	1	1	Right	09h30 09/10/2019	NA	4	2	3	3	"Right was more painful. Right arm is more important to her than left (dominance) not rally due to what the computer screen said"	2	2	2	2	2	2	2	2	2	2	2	2	2	2	2	2	1	1	2	2	2	2	2	2	2	2	2
STM04	20	test_sa	right	B	5	2	26	Female	Pedi	1 cup	None	0.09	1	1	Right	09h30 09/10/2019	NA	4	2	3	3	"Right was more painful. Right arm is more important to her than left (dominance) not rally due to what the computer screen said"	2	2	2	2	2	2	2	2	2	2	2	2	2	2	2	2	1	1	2	2	2	2	2	2	2	2	2
STM04	20	test_sa	right	F	0	2	26	Female	Pedi	1 cup	None	0.09	1	1	Right	09h30 09/10/2019	NA	4	2	3	3	"Right was more painful. Right arm is more important to her than left (dominance) not rally due to what the computer screen said"	2	2	2	2	2	2	2	2	2	2	2	2	2	2	2	2	1	1	2	2	2	2	2	2	2	2	2
STM04	20	test_sa	left	E	7	2	26	Female	Pedi	1 cup	None	0.09	1	1	Right	09h30 09/10/2019	NA	4	2	3	3	"Right was more painful. Right arm is more important to her than left (dominance) not rally due to what the computer screen said"	2	2	2	2	2	2	2	2	2	2	2	2	2	2	2	2	1	1	2	2	2	2	2	2	2	2	2
STM04	20	test_sa	left	A	0	2	26	Female	Pedi	1 cup	None	0.09	1	1	Right	09h30 09/10/2019	NA	4	2	3	3	"Right was more painful. Right arm is more important to her than left (dominance) not rally due to what the computer screen said"	2	2	2	2	2	2	2	2	2	2	2	2	2	2	2	2	1	1	2	2	2	2	2	2	2	2	2
STM04	20	test_sa	left	D	0	2	26	Female	Pedi	1 cup	None	0.09	1	1	Right	09h30 09/10/2019	NA	4	2	3	3	"Right was more painful. Right arm is more important to her than left (dominance) not rally due to what the computer screen said"	2	2	2	2	2	2	2	2	2	2	2	2	2	2	2	2	1	1	2	2	2	2	2	2	2	2	2
STM04	20	test_sa	left	H	6	2	26	Female	Pedi	1 cup	None	0.09	1	1	Right	09h30 09/10/2019	NA	4	2	3	3	"Right was more painful. Right arm is more important to her than left (dominance) not rally due to what the computer screen said"	2	2	2	2	2	2	2	2	2	2	2	2	2	2	2	2	1	1	2	2	2	2	2	2	2	2	2
STM04	20	test_sa	left	C	3	2	26	Female	Pedi	1 cup	None	0.09	1	1	Right	09h30 09/10/2019	NA	4	2	3	3	"Right was more painful. Right arm is more important to her than left (dominance) not rally due to what the computer screen said"	2	2	2	2	2	2	2	2	2	2	2	2	2	2	2	2	1	1	2	2	2	2	2	2	2	2	2
STM04	20	test_sa	left	G	3	2	26	Female	Pedi	1 cup	None	0.09	1	1	Right	09h30 09/10/2019	NA	4	2	3	3	"Right was more painful. Right arm is more important to her than left (dominance) not rally due to what the computer screen said"	2	2	2	2	2	2	2	2	2	2	2	2	2	2	2	2	1	1	2	2	2	2	2	2	2	2	2
STM04	20	test_sa	left	B	0	2	26	Female	Pedi	1 cup	None	0.09	1	1	Right	09h30 09/10/2019	NA	4	2	3	3	"Right was more painful. Right arm is more important to her than left (dominance) not rally due to what the computer screen said"	2	2	2	2	2	2	2	2	2	2	2	2	2	2	2	2	1	1	2	2	2	2	2	2	2	2	2
STM04	20	test_sa	left	F	4	2	26	Female	Pedi	1 cup	None	0.09	1	1	Right	09h30 09/10/2019	NA	4	2	3	3	"Right was more painful. Right arm is more important to her than left (dominance) not rally due to what the computer screen said"	2	2	2	2	2	2	2	2	2	2	2	2	2	2	2	2	1	1	2	2	2	2	2	2	2	2	2
STM04	26	test	right	VFF	-49	2	26	Female	Pedi	1 cup	None	0.09	1	1	Right	09h30 09/10/2019	NA	4	2	3	3	"Right was more painful. Right arm is more important to her than left (dominance) not rally due to what the computer screen said"	2	2	2	2	2	2	2	2	2	2	2	2	2	2	2	2	1	1	2	2	2	2	2	2	2	2	2
STM04	26	test	right	256	2	2	26	Female	Pedi	1 cup	None	0.09	1	1	Right	09h30 09/10/2019	NA	4	2	3	3	"Right was more painful. Right arm is more important to her than left (dominance) not rally due to what the computer screen said"	2	2	2	2	2	2	2	2	2	2	2	2	2	2	2	2	1	1	2	2	2	2	2	2	2	2	2
STM04	26	test	right	128	2.5	2	26	Female	Pedi	1 cup	None	0.09	1	1	Right	09h30 09/10/2019	NA	4	2	3	3	"Right was more painful. Right arm is more important to her than left (dominance) not rally due to what the computer screen said"	2	2	2	2	2	2	2	2	2	2	2	2	2	2	2	2	1	1	2	2	2	2	2	2	2	2	2
STM04	26	test	right	CW	-48	2	26	Female	Pedi	1 cup	None	0.09	1	1	Right	09h30 09/10/2019	NA	4	2	3	3	"Right was more painful. Right arm is more important to her than left (dominance) not rally due to what the computer screen said"	2	2	2	2	2	2	2	2	2	2	2	2	2	2	2	2	1	1	2	2	2	2	2	2	2	2	2
STM04	26	test	right	estim	20	2	26	Female	Pedi	1 cup	None	0.09	1	1	Right	09h30 09/10/2019	NA	4	2	3	3	"Right was more painful. Right arm is more important to her than left (dominance) not rally due to what the computer screen said"	2	2	2	2	2	2	2	2	2	2	2	2	2	2	2	2	1	1	2	2	2	2	2	2	2	2	2
STM04	26	test	right	BR	-45	2	26	Female	Pedi	1 cup	None	0.09	1	1	Right	09h30 09/10/2019	NA	4	2	3	3	"Right was more painful. Right arm is more important to her than left (dominance) not rally due to what the computer screen said"	2	2	2	2	2	2	2	2	2	2	2	2	2	2	2	2	1	1	2	2	2	2	2	2	2	2	2
STM04	26	test	left	VFF	-48	2	26	Female	Pedi	1 cup	None	0.09	1	1	Right	09h30 09/10/2019	NA	4	2	3	3	"Right was more painful. Right arm is more important to her than left (dominance) not rally due to what the computer screen said"	2	2	2	2	2	2	2	2	2	2	2	2	2	2	2	2	1	1	2	2	2	2	2	2	2	2	2
STM04	26	test	left	256	5	2	26	Female	Pedi	1 cup	None	0.09	1	1	Right	09h30 09/10/2019	NA	4	2	3	3	"Right was more painful. Right arm is more important to her than left (dominance) not rally due to what the computer screen said"	2	2	2	2	2	2	2	2	2	2	2	2	2	2	2	2	1	1	2	2	2	2	2	2	2	2	2
STM04	26	test	left	128	5.5	2	26	Female	Pedi	1 cup	None	0.09	1	1	Right	09h30 09/10/2019	NA	4	2	3	3	"Right was more painful. Right arm is more important to her than left (dominance) not rally due to what the computer screen said"	2	2	2	2	2	2	2	2	2	2	2	2	2	2	2	2	1	1	2	2	2	2	2	2	2	2	2
STM04	26	test	left	CW	-49	2	26	Female	Pedi	1 cup	None	0.09	1	1	Right	09h30 09/10/2019	NA	4	2	3	3	"Right was more painful. Right arm is more important to her than left (dominance) not rally due to what the computer screen said"	2	2	2	2	2	2	2	2	2	2	2	2	2	2	2	2	1	1	2	2	2	2	2	2	2	2	2
STM04	26	test	left	estim	14	2	26	Female	Pedi	1 cup	None	0.09	1	1	Right	09h30 09/10/2019	NA	4	2	3	3	"Right was more painful. Right arm is more important to her than left (dominance) not rally due to what the computer screen said"	2	2	2	2	2	2	2	2	2	2	2	2	2	2	2	2	1	1	2	2	2	2	2	2	2	2	2
STM04	26	test	left	BR	-47	2	26	Female	Pedi	1 cup	None	0.09	1	1	Right	09h30 09/10/2019	NA	4	2	3	3	"Right was more painful. Right arm is more important to her than left (dominance) not rally due to what the computer screen said"	2	2	2	2	2	2	2	2	2	2	2	2	2	2	2	2	1	1	2	2	2	2	2	2	2	2	2
STM04	32	test	right	CW	-47	2	26	Female	Pedi	1 cup	None	0.09	1	1	Right	09h30 09/10/2019	NA	4	2	3	3	"Right was more painful. Right arm is more important to her than left (dominance) not rally due to what the computer screen said"	2	2	2	2	2	2	2	2	2	2	2	2	2	2	2	2	1	1	2	2	2	2	2	2	2	2	2
STM04	32	test	right	VFF	-49	2	26	Female	Pedi	1 cup	None	0.09	1	1	Right	09h30 09/10/2019	NA	4	2	3	3	"Right was more painful. Right arm is more important to her than left (dominance) not rally due to what the computer screen said"	2	2	2	2	2	2	2	2	2	2	2	2	2	2	2	2	1	1	2	2	2	2	2	2	2	2	2
STM04	32	test	right	256	1	2	26	Female	Pedi	1 cup	None	0.09	1	1	Right	09h30 09/10/2019	NA	4	2	3	3	"Right was more painful. Right arm is more important to her than left (dominance) not rally due to what the computer screen said"	2	2	2	2	2	2	2	2	2	2	2	2	2	2	2	2	1	1	2	2	2	2	2	2	2	2	2
STM04	32	test	right	BR	-40	2	26	Female	Pedi	1 cup	None	0.09	1	1	Right	09h30 09/10/2019	NA	4	2	3	3	"Right was more painful. Right arm is more important to her than left (dominance) not rally due to what the computer screen said"	2	2	2	2	2	2	2	2	2	2	2	2	2	2	2	2	1	1	2	2	2	2	2	2	2	2	2
STM04	32	test	right	estim	4	2	26	Female	Pedi	1 cup	None	0.09	1	1	Right	09h30 09/10/2019	NA	4	2	3	3	"Right was more painful. Right arm is more important to her than left (dominance) not rally due to what the computer screen said"	2	2	2	2	2	2	2	2	2	2	2	2	2	2	2	2	1	1	2	2	2	2	2	2	2	2	2
STM04	32	test	right	128	3	2	26	Female	Pedi	1 cup	None	0.09	1	1	Right	09h30 09/10/2019	NA	4	2	3	3	"Right was more painful. Right arm is more important to her than left (dominance) not rally due to what the computer screen said"	2	2	2	2	2	2	2	2	2	2	2	2	2	2	2	2	1	1	2	2	2	2	2	2	2	2	2
STM04	32	test	left	CW	-46	2	26	Female	Pedi	1 cup	None	0.09	1	1	Right	09h30 09/10/2019	NA	4	2	3	3	"Right was more painful. Right arm is more important to her than left (dominance) not rally due to what the computer screen said"	2	2	2	2	2	2	2	2	2	2	2	2	2	2	2	2	1	1	2	2	2	2	2	2	2	2	2
STM04	32	test	left	VFF	0	2	26	Female	Pedi	1 cup	None	0.09	1	1	Right	09h30 09/10/2019	NA	4	2	3	3	"Right was more painful. Right arm is more important to her than left (dominance) not rally due to what the computer screen said"	2	2	2	2	2	2	2	2	2	2	2	2	2	2	2	2	1	1	2	2	2	2	2	2	2	2	2
STM04	32	test	left	256	3	2	26	Female	Pedi	1 cup	None	0.09	1	1	Right	09h30 09/10/2019	NA	4	2	3	3	"Right was more painful. Right arm is more important to her than left (dominance) not rally due to what the computer screen said"	2	2	2	2	2	2	2	2	2	2	2	2	2	2	2	2	1	1	2	2	2	2	2	2	2	2	2
STM04	32	test	left	BR	-48	2	26	Female	Pedi	1 cup	None	0.09	1	1	Right	09h30 09/10/2019	NA	4	2	3	3	"Right was more painful. Right arm is more important to her than left (dominance) not rally due to what the computer screen said"	2	2	2	2	2	2	2	2	2	2	2	2	2	2	2	2	1	1	2	2	2	2	2	2	2	2	2
STM04	32	test	left	estim	13	2	26	Female	Pedi	1 cup	None	0.09	1	1	Right	09h30 09/10/2019	NA	4	2	3	3	"Right was more painful. Right arm is more important to her than left (dominance) not rally due to what the computer screen said"	2	2	2	2	2	2	2	2	2	2	2	2	2	2	2	2	1	1	2	2	2	2	2	2	2	2	2
STM04	32	test	left	128	-40	2	26	Female	Pedi	1 cup	None	0.09	1	1	Right	09h30 09/10/2019	NA	4	2	3	3	"Right was more painful. Right arm is more important to her than left (dominance) not rally due to what the computer screen said"	2	2	2	2	2	2	2	2	2	2	2	2	2	2	2	2	1	1	2	2	2	2	2	2	2	2	2
STM04	38	test	right	CW	-48	2	26	Female	Pedi	1 cup	None	0.09	1	1	Right	09h30 09/10/2019	NA	4	2	3	3	"Right was more painful. Right arm is more important to her than left (dominance) not rally due to what the computer screen said"	2	2	2	2	2	2	2	2	2	2	2	2	2	2	2	2	1	1	2	2	2	2	2	2	2	2	2
STM04	38	test	right	BR	-40	2	26	Female	Pedi	1 cup	None	0.09	1	1	Right	09h30 09/10/2019	NA	4	2	3	3	"Right was more painful. Right arm is more important to her than left (dominance) not rally due to what the computer screen said"	2	2	2	2	2	2	2	2	2	2	2	2	2	2	2	2	1	1	2	2	2	2	2	2	2	2	2
STM04	38	test	right	VFF	-49.5	2	26	Female	Pedi	1 cup	None	0.09	1	1	Right	09h30 09/10/2019	NA	4	2	3	3	"Right was more painful. Right arm is more important to her than left (dominance) not rally due to what the computer screen said"	2	2	2	2	2	2	2	2	2	2	2	2	2	2	2	2	1	1	2	2	2	2	2	2	2	2	2
STM04	38	test	right	128	1.5	2	26	Female	Pedi	1 cup	None	0.09	1	1	Right	09h30 09/10/2019	NA	4	2	3	3	"Right was more painful. Right arm is more important to her than left (dominance) not rally due to what the computer screen said"	2	2	2	2	2	2	2	2	2	2	2	2	2	2	2	2	1	1	2	2	2	2	2	2	2	2	2
STM04	38	test	right	256	3	2	26	Female	Pedi	1 cup	None	0.09	1	1	Right	09h30 09/10/2019	NA	4	2	3	3	"Right was more painful. Right arm is more important to her than left (dominance) not rally due to what the computer screen said"	2	2	2	2	2	2	2	2	2	2	2	2	2	2	2	2	1	1	2	2	2	2	2	2	2	2	2
STM04	38	test	right	estim	10	2	26	Female	Pedi	1 cup	None	0.09	1	1	Right	09h30 09/10/2019	NA	4	2	3	3	"Right was more painful. Right arm is more important to her than left (dominance) not rally due to what the computer screen said"	2	2	2	2	2	2	2	2	2	2	2	2	2	2	2	2	1	1	2	2	2	2	2	2	2	2	2
STM04	38	test	left	CW	-48	2	26	Female	Pedi	1 cup	None	0.09	1	1	Right	09h30 09/10/2019	NA	4	2	3	3	"Right was more painful. Right arm is more important to her than left (dominance) not rally due to what the computer screen said"	2	2	2	2	2	2	2	2	2	2	2	2	2	2	2	2	1	1	2	2	2	2	2	2	2	2	2
STM04	38	test	left	BR	-46	2	26	Female	Pedi	1 cup	None	0.09	1	1	Right	09h30 09/10/2019	NA	4	2	3	3	"Right was more painful. Right arm is more important to her than left (dominance) not rally due to what the computer screen said"	2	2	2	2	2	2	2	2	2	2	2	2	2	2	2	2	1	1	2	2	2	2	2	2	2	2	2
STM04	38	test	left	VFF	-49	2	26	Female	Pedi	1 cup	None	0.09	1	1	Right	09h30 09/10/2019	NA	4	2	3	3	"Right was more painful. Right arm is more important to her than left (dominance) not rally due to what the computer screen said"	2	2	2	2	2	2	2	2	2	2	2	2	2	2	2	2	1	1	2	2	2	2	2	2	2	2	2
STM04	38	test	left	128	3	2	26	Female	Pedi	1 cup	None	0.09	1	1	Right	09h30 09/10/2019	NA	4	2	3	3	"Right was more painful. Right arm is more important to her than left (dominance) not rally due to what the computer screen said"	2	2	2	2	2	2	2	2	2	2	2	2	2	2	2	2	1	1	2	2	2	2	2	2	2	2	2
STM04	38	test	left	256	4	2	26	Female	Pedi	1 cup	None	0.09	1	1	Right	09h30 09/10/2019	NA	4	2	3	3	"Right was more painful. Right arm is more important to her than left (dominance) not rally due to what the computer screen said"	2	2	2	2	2	2	2	2	2	2	2	2	2	2	2	2	1	1	2	2	2	2	2	2	2	2	2
STM04	38	test	left	estim	6	2	26	Female	Pedi	1 cup	None	0.09	1	1	Right	09h30 09/10/2019	NA	4	2	3	3	"Right was more painful. Right arm is more important to her than left (dominance) not rally due to what the computer screen said"	2	2	2	2	2	2	2	2	2	2	2	2	2	2	2	2	1	1	2	2	2	2	2	2	2	2	2
STM04	40	test_sa	right	E	5	2	26	Female	Pedi	1 cup	None	0.09	1	1	Right	09h30 09/10/2019	NA	4	2	3	3	"Right was more painful. Right arm is more important to her than left (dominance) not rally due to what the computer screen said"	2	2	2	2	2	2	2	2	2	2	2	2	2	2	2	2	1	1	2	2	2	2	2	2	2	2	2
STM04	40	test_sa	right	A	8	2	26	Female	Pedi	1 cup	None	0.09	1	1	Right	09h30 09/10/2019	NA	4	2	3	3	"Right was more painful. Right arm is more important to her than left (dominance) not rally due to what the computer screen said"	2	2	2	2	2	2	2	2	2	2	2	2	2	2	2	2	1	1	2	2	2	2	2	2	2	2	2
STM04	40	test_sa	right	D	4	2	26	Female	Pedi	1 cup	None	0.09	1	1	Right	09h30 09/10/2019	NA	4	2	3	3	"Right was more painful. Right arm is more important to her than left (dominance) not rally due to what the computer screen said"	2	2	2	2	2	2	2	2	2	2	2	2	2	2	2	2	1	1	2	2	2	2	2	2	2	2	2
STM04	40	test_sa	right	H	5	2	26	Female	Pedi	1 cup	None	0.09	1	1	Right	09h30 09/10/2019	NA	4	2	3	3	"Right was more painful. Right arm is more important to her than left (dominance) not rally due to what the computer screen said"	2	2	2	2	2	2	2	2	2	2	2	2	2	2	2	2	1	1	2	2	2	2	2	2	2	2	2
STM04	40	test_sa	right	C	0	2	26	Female	Pedi	1 cup	None	0.09	1	1	Right	09h30 09/10/2019	NA	4	2	3	3	"Right was more painful. Right arm is more important to her than left (dominance) not rally due to what the computer screen said"	2	2	2	2	2	2	2	2	2	2	2	2	2	2	2	2	1	1	2	2	2	2	2	2	2	2	2
STM04	40	test_sa	right	G	0	2	26	Female	Pedi	1 cup	None	0.09	1	1	Right	09h30 09/10/2019	NA	4	2	3	3	"Right was more painful. Right arm is more important to her than left (dominance) not rally due to what the computer screen said"	2	2	2	2	2	2	2	2	2	2	2	2	2	2	2	2	1	1	2	2	2	2	2	2	2	2	2
STM04	40	test_sa	right	B	4	2	26	Female	Pedi	1 cup	None	0.09	1	1	Right	09h30 09/10/2019	NA	4	2	3	3	"Right was more painful. Right arm is more important to her than left (dominance) not rally due to what the computer screen said"	2	2	2	2	2	2	2	2	2	2	2	2	2	2	2	2	1	1	2	2	2	2	2	2	2	2	2
STM04	40	test_sa	right	F	0	2	26	Female	Pedi	1 cup	None	0.09	1	1	Right	09h30 09/10/2019	NA	4	2	3	3	"Right was more painful. Right arm is more important to her than left (dominance) not rally due to what the computer screen said"	2	2	2	2	2	2	2	2	2	2	2	2	2	2	2	2	1	1	2	2	2	2	2	2	2	2	2
STM04	40	test_sa	left	E	5	2	26	Female	Pedi	1 cup	None	0.09	1	1	Right	09h30 09/10/2019	NA	4	2	3	3	"Right was more painful. Right arm is more important to her than left (dominance) not rally due to what the computer screen said"	2	2	2	2	2	2	2	2	2	2	2	2	2	2	2	2	1	1	2	2	2	2	2	2	2	2	2
STM04	40	test_sa	left	A	7	2	26	Female	Pedi	1 cup	None	0.09	1	1	Right	09h30 09/10/2019	NA	4	2	3	3	"Right was more painful. Right arm is more important to her than left (dominance) not rally due to what the computer screen said"	2	2	2	2	2	2	2	2	2	2	2	2	2	2	2	2	1	1	2	2	2	2	2	2	2	2	2
STM04	40	test_sa	left	D	4	2	26	Female	Pedi	1 cup	None	0.09	1	1	Right	09h30 09/10/2019	NA	4	2	3	3	"Right was more painful. Right arm is more important to her than left (dominance) not rally due to what the computer screen said"	2	2	2	2	2	2	2	2	2	2	2	2	2	2	2	2	1	1	2	2	2	2	2	2	2	2	2
STM04	40	test_sa	left	H	3	2	26	Female	Pedi	1 cup	None	0.09	1	1	Right	09h30 09/10/2019	NA	4	2	3	3	"Right was more painful. Right arm is more important to her than left (dominance) not rally due to what the computer screen said"	2	2	2	2	2	2	2	2	2	2	2	2	2	2	2	2	1	1	2	2	2	2	2	2	2	2	2
STM04	40	test_sa	left	C	0	2	26	Female	Pedi	1 cup	None	0.09	1	1	Right	09h30 09/10/2019	NA	4	2	3	3	"Right was more painful. Right arm is more important to her than left (dominance) not rally due to what the computer screen said"	2	2	2	2	2	2	2	2	2	2	2	2	2	2	2	2	1	1	2	2	2	2	2	2	2	2	2
STM04	40	test_sa	left	G	1	2	26	Female	Pedi	1 cup	None	0.09	1	1	Right	09h30 09/10/2019	NA	4	2	3	3	"Right was more painful. Right arm is more important to her than left (dominance) not rally due to what the computer screen said"	2	2	2	2	2	2	2	2	2	2	2	2	2	2	2	2	1	1	2	2	2	2	2	2	2	2	2
STM04	40	test_sa	left	B	4	2	26	Female	Pedi	1 cup	None	0.09	1	1	Right	09h30 09/10/2019	NA	4	2	3	3	"Right was more painful. Right arm is more important to her than left (dominance) not rally due to what the computer screen said"	2	2	2	2	2	2	2	2	2	2	2	2	2	2	2	2	1	1	2	2	2	2	2	2	2	2	2
STM04	40	test_sa	left	F	3	2	26	Female	Pedi	1 cup	None	0.09	1	1	Right	09h30 09/10/2019	NA	4	2	3	3	"Right was more painful. Right arm is more important to her than left (dominance) not rally due to what the computer screen said"	2	2	2	2	2	2	2	2	2	2	2	2	2	2	2	2	1	1	2	2	2	2	2	2	2	2	2
STM04	44	test	right	128	0.5	2	26	Female	Pedi	1 cup	None	0.09	1	1	Right	09h30 09/10/2019	NA	4	2	3	3	"Right was more painful. Right arm is more important to her than left (dominance) not rally due to what the computer screen said"	2	2	2	2	2	2	2	2	2	2	2	2	2	2	2	2	1	1	2	2	2	2	2	2	2	2	2
STM04	44	test	right	estim	7	2	26	Female	Pedi	1 cup	None	0.09	1	1	Right	09h30 09/10/2019	NA	4	2	3	3	"Right was more painful. Right arm is more important to her than left (dominance) not rally due to what the computer screen said"	2	2	2	2	2	2	2	2	2	2	2	2	2	2	2	2	1	1	2	2	2	2	2	2	2	2	2
STM04	44	test	right	BR	-46	2	26	Female	Pedi	1 cup	None	0.09	1	1	Right	09h30 09/10/2019	NA	4	2	3	3	"Right was more painful. Right arm is more important to her than left (dominance) not rally due to what the computer screen said"	2	2	2	2	2	2	2	2	2	2	2	2	2	2	2	2	1	1	2	2	2	2	2	2	2	2	2
STM04	44	test	right	256	1	2	26	Female	Pedi	1 cup	None	0.09	1	1	Right	09h30 09/10/2019	NA	4	2	3	3	"Right was more painful. Right arm is more important to her than left (dominance) not rally due to what the computer screen said"	2	2	2	2	2	2	2	2	2	2	2	2	2	2	2	2	1	1	2	2	2	2	2	2	2	2	2
STM04	44	test	right	CW	-49	2	26	Female	Pedi	1 cup	None	0.09	1	1	Right	09h30 09/10/2019	NA	4	2	3	3	"Right was more painful. Right arm is more important to her than left (dominance) not rally due to what the computer screen said"	2	2	2	2	2	2	2	2	2	2	2	2	2	2	2	2	1	1	2	2	2	2	2	2	2	2	2
STM04	44	test	right	VFF	-49.9	2	26	Female	Pedi	1 cup	None	0.09	1	1	Right	09h30 09/10/2019	NA	4	2	3	3	"Right was more painful. Right arm is more important to her than left (dominance) not rally due to what the computer screen said"	2	2	2	2	2	2	2	2	2	2	2	2	2	2	2	2	1	1	2	2	2	2	2	2	2	2	2
STM04	44	test	left	128	6	2	26	Female	Pedi	1 cup	None	0.09	1	1	Right	09h30 09/10/2019	NA	4	2	3	3	"Right was more painful. Right arm is more important to her than left (dominance) not rally due to what the computer screen said"	2	2	2	2	2	2	2	2	2	2	2	2	2	2	2	2	1	1	2	2	2	2	2	2	2	2	2
STM04	44	test	left	estim	13	2	26	Female	Pedi	1 cup	None	0.09	1	1	Right	09h30 09/10/2019	NA	4	2	3	3	"Right was more painful. Right arm is more important to her than left (dominance) not rally due to what the computer screen said"	2	2	2	2	2	2	2	2	2	2	2	2	2	2	2	2	1	1	2	2	2	2	2	2	2	2	2
STM04	44	test	left	BR	-49	2	26	Female	Pedi	1 cup	None	0.09	1	1	Right	09h30 09/10/2019	NA	4	2	3	3	"Right was more painful. Right arm is more important to her than left (dominance) not rally due to what the computer screen said"	2	2	2	2	2	2	2	2	2	2	2	2	2	2	2	2	1	1	2	2	2	2	2	2	2	2	2
STM04	44	test	left	256	3	2	26	Female	Pedi	1 cup	None	0.09	1	1	Right	09h30 09/10/2019	NA	4	2	3	3	"Right was more painful. Right arm is more important to her than left (dominance) not rally due to what the computer screen said"	2	2	2	2	2	2	2	2	2	2	2	2	2	2	2	2	1	1	2	2	2	2	2	2	2	2	2
STM04	44	test	left	CW	-47	2	26	Female	Pedi	1 cup	None	0.09	1	1	Right	09h30 09/10/2019	NA	4	2	3	3	"Right was more painful. Right arm is more important to her than left (dominance) not rally due to what the computer screen said"	2	2	2	2	2	2	2	2	2	2	2	2	2	2	2	2	1	1	2	2	2	2	2	2	2	2	2
STM04	44	test	left	VFF	-49.9	2	26	Female	Pedi	1 cup	None	0.09	1	1	Right	09h30 09/10/2019	NA	4	2	3	3	"Right was more painful. Right arm is more important to her than left (dominance) not rally due to what the computer screen said"	2	2	2	2	2	2	2	2	2	2	2	2	2	2	2	2	1	1	2	2	2	2	2	2	2	2	2
STM04	50	test	right	BR	-48	2	26	Female	Pedi	1 cup	None	0.09	1	1	Right	09h30 09/10/2019	NA	4	2	3	3	"Right was more painful. Right arm is more important to her than left (dominance) not rally due to what the computer screen said"	2	2	2	2	2	2	2	2	2	2	2	2	2	2	2	2	1	1	2	2	2	2	2	2	2	2	2
STM04	50	test	right	128	3	2	26	Female	Pedi	1 cup	None	0.09	1	1	Right	09h30 09/10/2019	NA	4	2	3	3	"Right was more painful. Right arm is more important to her than left (dominance) not rally due to what the computer screen said"	2	2	2	2	2	2	2	2	2	2	2	2	2	2	2	2	1	1	2	2	2	2	2	2	2	2	2
STM04	50	test	right	VFF	0	2	26	Female	Pedi	1 cup	None	0.09	1	1	Right	09h30 09/10/2019	NA	4	2	3	3	"Right was more painful. Right arm is more important to her than left (dominance) not rally due to what the computer screen said"	2	2	2	2	2	2	2	2	2	2	2	2	2	2	2	2	1	1	2	2	2	2	2	2	2	2	2
STM04	50	test	right	256	0.5	2	26	Female	Pedi	1 cup	None	0.09	1	1	Right	09h30 09/10/2019	NA	4	2	3	3	"Right was more painful. Right arm is more important to her than left (dominance) not rally due to what the computer screen said"	2	2	2	2	2	2	2	2	2	2	2	2	2	2	2	2	1	1	2	2	2	2	2	2	2	2	2
STM04	50	test	right	estim	9	2	26	Female	Pedi	1 cup	None	0.09	1	1	Right	09h30 09/10/2019	NA	4	2	3	3	"Right was more painful. Right arm is more important to her than left (dominance) not rally due to what the computer screen said"	2	2	2	2	2	2	2	2	2	2	2	2	2	2	2	2	1	1	2	2	2	2	2	2	2	2	2
STM04	50	test	right	CW	-47	2	26	Female	Pedi	1 cup	None	0.09	1	1	Right	09h30 09/10/2019	NA	4	2	3	3	"Right was more painful. Right arm is more important to her than left (dominance) not rally due to what the computer screen said"	2	2	2	2	2	2	2	2	2	2	2	2	2	2	2	2	1	1	2	2	2	2	2	2	2	2	2
STM04	50	test	left	BR	-48	2	26	Female	Pedi	1 cup	None	0.09	1	1	Right	09h30 09/10/2019	NA	4	2	3	3	"Right was more painful. Right arm is more important to her than left (dominance) not rally due to what the computer screen said"	2	2	2	2	2	2	2	2	2	2	2	2	2	2	2	2	1	1	2	2	2	2	2	2	2	2	2
STM04	50	test	left	128	4	2	26	Female	Pedi	1 cup	None	0.09	1	1	Right	09h30 09/10/2019	NA	4	2	3	3	"Right was more painful. Right arm is more important to her than left (dominance) not rally due to what the computer screen said"	2	2	2	2	2	2	2	2	2	2	2	2	2	2	2	2	1	1	2	2	2	2	2	2	2	2	2
STM04	50	test	left	VFF	0.1	2	26	Female	Pedi	1 cup	None	0.09	1	1	Right	09h30 09/10/2019	NA	4	2	3	3	"Right was more painful. Right arm is more important to her than left (dominance) not rally due to what the computer screen said"	2	2	2	2	2	2	2	2	2	2	2	2	2	2	2	2	1	1	2	2	2	2	2	2	2	2	2
STM04	50	test	left	256	2	2	26	Female	Pedi	1 cup	None	0.09	1	1	Right	09h30 09/10/2019	NA	4	2	3	3	"Right was more painful. Right arm is more important to her than left (dominance) not rally due to what the computer screen said"	2	2	2	2	2	2	2	2	2	2	2	2	2	2	2	2	1	1	2	2	2	2	2	2	2	2	2
STM04	50	test	left	estim	17	2	26	Female	Pedi	1 cup	None	0.09	1	1	Right	09h30 09/10/2019	NA	4	2	3	3	"Right was more painful. Right arm is more important to her than left (dominance) not rally due to what the computer screen said"	2	2	2	2	2	2	2	2	2	2	2	2	2	2	2	2	1	1	2	2	2	2	2	2	2	2	2
STM04	50	test	left	CW	-48	2	26	Female	Pedi	1 cup	None	0.09	1	1	Right	09h30 09/10/2019	NA	4	2	3	3	"Right was more painful. Right arm is more important to her than left (dominance) not rally due to what the computer screen said"	2	2	2	2	2	2	2	2	2	2	2	2	2	2	2	2	1	1	2	2	2	2	2	2	2	2	2
STM04	56	test	right	BR	-47	2	26	Female	Pedi	1 cup	None	0.09	1	1	Right	09h30 09/10/2019	NA	4	2	3	3	"Right was more painful. Right arm is more important to her than left (dominance) not rally due to what the computer screen said"	2	2	2	2	2	2	2	2	2	2	2	2	2	2	2	2	1	1	2	2	2	2	2	2	2	2	2
STM04	56	test	right	VFF	0.2	2	26	Female	Pedi	1 cup	None	0.09	1	1	Right	09h30 09/10/2019	NA	4	2	3	3	"Right was more painful. Right arm is more important to her than left (dominance) not rally due to what the computer screen said"	2	2	2	2	2	2	2	2	2	2	2	2	2	2	2	2	1	1	2	2	2	2	2	2	2	2	2
STM04	56	test	right	CW	-45	2	26	Female	Pedi	1 cup	None	0.09	1	1	Right	09h30 09/10/2019	NA	4	2	3	3	"Right was more painful. Right arm is more important to her than left (dominance) not rally due to what the computer screen said"	2	2	2	2	2	2	2	2	2	2	2	2	2	2	2	2	1	1	2	2	2	2	2	2	2	2	2
STM04	56	test	right	128	0	2	26	Female	Pedi	1 cup	None	0.09	1	1	Right	09h30 09/10/2019	NA	4	2	3	3	"Right was more painful. Right arm is more important to her than left (dominance) not rally due to what the computer screen said"	2	2	2	2	2	2	2	2	2	2	2	2	2	2	2	2	1	1	2	2	2	2	2	2	2	2	2
STM04	56	test	right	estim	13	2	26	Female	Pedi	1 cup	None	0.09	1	1	Right	09h30 09/10/2019	NA	4	2	3	3	"Right was more painful. Right arm is more important to her than left (dominance) not rally due to what the computer screen said"	2	2	2	2	2	2	2	2	2	2	2	2	2	2	2	2	1	1	2	2	2	2	2	2	2	2	2
STM04	56	test	right	256	7	2	26	Female	Pedi	1 cup	None	0.09	1	1	Right	09h30 09/10/2019	NA	4	2	3	3	"Right was more painful. Right arm is more important to her than left (dominance) not rally due to what the computer screen said"	2	2	2	2	2	2	2	2	2	2	2	2	2	2	2	2	1	1	2	2	2	2	2	2	2	2	2
STM04	56	test	left	BR	-48	2	26	Female	Pedi	1 cup	None	0.09	1	1	Right	09h30 09/10/2019	NA	4	2	3	3	"Right was more painful. Right arm is more important to her than left (dominance) not rally due to what the computer screen said"	2	2	2	2	2	2	2	2	2	2	2	2	2	2	2	2	1	1	2	2	2	2	2	2	2	2	2
STM04	56	test	left	VFF	-49.9	2	26	Female	Pedi	1 cup	None	0.09	1	1	Right	09h30 09/10/2019	NA	4	2	3	3	"Right was more painful. Right arm is more important to her than left (dominance) not rally due to what the computer screen said"	2	2	2	2	2	2	2	2	2	2	2	2	2	2	2	2	1	1	2	2	2	2	2	2	2	2	2
STM04	56	test	left	CW	-47	2	26	Female	Pedi	1 cup	None	0.09	1	1	Right	09h30 09/10/2019	NA	4	2	3	3	"Right was more painful. Right arm is more important to her than left (dominance) not rally due to what the computer screen said"	2	2	2	2	2	2	2	2	2	2	2	2	2	2	2	2	1	1	2	2	2	2	2	2	2	2	2
STM04	56	test	left	128	2	2	26	Female	Pedi	1 cup	None	0.09	1	1	Right	09h30 09/10/2019	NA	4	2	3	3	"Right was more painful. Right arm is more important to her than left (dominance) not rally due to what the computer screen said"	2	2	2	2	2	2	2	2	2	2	2	2	2	2	2	2	1	1	2	2	2	2	2	2	2	2	2
STM04	56	test	left	estim	6	2	26	Female	Pedi	1 cup	None	0.09	1	1	Right	09h30 09/10/2019	NA	4	2	3	3	"Right was more painful. Right arm is more important to her than left (dominance) not rally due to what the computer screen said"	2	2	2	2	2	2	2	2	2	2	2	2	2	2	2	2	1	1	2	2	2	2	2	2	2	2	2
STM04	56	test	left	256	3	2	26	Female	Pedi	1 cup	None	0.09	1	1	Right	09h30 09/10/2019	NA	4	2	3	3	"Right was more painful. Right arm is more important to her than left (dominance) not rally due to what the computer screen said"	2	2	2	2	2	2	2	2	2	2	2	2	2	2	2	2	1	1	2	2	2	2	2	2	2	2	2
STM04	60	test_sa	right	E	7	2	26	Female	Pedi	1 cup	None	0.09	1	1	Right	09h30 09/10/2019	NA	4	2	3	3	"Right was more painful. Right arm is more important to her than left (dominance) not rally due to what the computer screen said"	2	2	2	2	2	2	2	2	2	2	2	2	2	2	2	2	1	1	2	2	2	2	2	2	2	2	2
STM04	60	test_sa	right	A	6	2	26	Female	Pedi	1 cup	None	0.09	1	1	Right	09h30 09/10/2019	NA	4	2	3	3	"Right was more painful. Right arm is more important to her than left (dominance) not rally due to what the computer screen said"	2	2	2	2	2	2	2	2	2	2	2	2	2	2	2	2	1	1	2	2	2	2	2	2	2	2	2
STM04	60	test_sa	right	D	4	2	26	Female	Pedi	1 cup	None	0.09	1	1	Right	09h30 09/10/2019	NA	4	2	3	3	"Right was more painful. Right arm is more important to her than left (dominance) not rally due to what the computer screen said"	2	2	2	2	2	2	2	2	2	2	2	2	2	2	2	2	1	1	2	2	2	2	2	2	2	2	2
STM04	60	test_sa	right	H	5	2	26	Female	Pedi	1 cup	None	0.09	1	1	Right	09h30 09/10/2019	NA	4	2	3	3	"Right was more painful. Right arm is more important to her than left (dominance) not rally due to what the computer screen said"	2	2	2	2	2	2	2	2	2	2	2	2	2	2	2	2	1	1	2	2	2	2	2	2	2	2	2
STM04	60	test_sa	right	C	3	2	26	Female	Pedi	1 cup	None	0.09	1	1	Right	09h30 09/10/2019	NA	4	2	3	3	"Right was more painful. Right arm is more important to her than left (dominance) not rally due to what the computer screen said"	2	2	2	2	2	2	2	2	2	2	2	2	2	2	2	2	1	1	2	2	2	2	2	2	2	2	2
STM04	60	test_sa	right	G	3	2	26	Female	Pedi	1 cup	None	0.09	1	1	Right	09h30 09/10/2019	NA	4	2	3	3	"Right was more painful. Right arm is more important to her than left (dominance) not rally due to what the computer screen said"	2	2	2	2	2	2	2	2	2	2	2	2	2	2	2	2	1	1	2	2	2	2	2	2	2	2	2
STM04	60	test_sa	right	B	3	2	26	Female	Pedi	1 cup	None	0.09	1	1	Right	09h30 09/10/2019	NA	4	2	3	3	"Right was more painful. Right arm is more important to her than left (dominance) not rally due to what the computer screen said"	2	2	2	2	2	2	2	2	2	2	2	2	2	2	2	2	1	1	2	2	2	2	2	2	2	2	2
STM04	60	test_sa	right	F	4	2	26	Female	Pedi	1 cup	None	0.09	1	1	Right	09h30 09/10/2019	NA	4	2	3	3	"Right was more painful. Right arm is more important to her than left (dominance) not rally due to what the computer screen said"	2	2	2	2	2	2	2	2	2	2	2	2	2	2	2	2	1	1	2	2	2	2	2	2	2	2	2
STM04	60	test_sa	left	E	6	2	26	Female	Pedi	1 cup	None	0.09	1	1	Right	09h30 09/10/2019	NA	4	2	3	3	"Right was more painful. Right arm is more important to her than left (dominance) not rally due to what the computer screen said"	2	2	2	2	2	2	2	2	2	2	2	2	2	2	2	2	1	1	2	2	2	2	2	2	2	2	2
STM04	60	test_sa	left	A	4	2	26	Female	Pedi	1 cup	None	0.09	1	1	Right	09h30 09/10/2019	NA	4	2	3	3	"Right was more painful. Right arm is more important to her than left (dominance) not rally due to what the computer screen said"	2	2	2	2	2	2	2	2	2	2	2	2	2	2	2	2	1	1	2	2	2	2	2	2	2	2	2
STM04	60	test_sa	left	D	1	2	26	Female	Pedi	1 cup	None	0.09	1	1	Right	09h30 09/10/2019	NA	4	2	3	3	"Right was more painful. Right arm is more important to her than left (dominance) not rally due to what the computer screen said"	2	2	2	2	2	2	2	2	2	2	2	2	2	2	2	2	1	1	2	2	2	2	2	2	2	2	2
STM04	60	test_sa	left	H	5	2	26	Female	Pedi	1 cup	None	0.09	1	1	Right	09h30 09/10/2019	NA	4	2	3	3	"Right was more painful. Right arm is more important to her than left (dominance) not rally due to what the computer screen said"	2	2	2	2	2	2	2	2	2	2	2	2	2	2	2	2	1	1	2	2	2	2	2	2	2	2	2
STM04	60	test_sa	left	C	3	2	26	Female	Pedi	1 cup	None	0.09	1	1	Right	09h30 09/10/2019	NA	4	2	3	3	"Right was more painful. Right arm is more important to her than left (dominance) not rally due to what the computer screen said"	2	2	2	2	2	2	2	2	2	2	2	2	2	2	2	2	1	1	2	2	2	2	2	2	2	2	2
STM04	60	test_sa	left	G	2	2	26	Female	Pedi	1 cup	None	0.09	1	1	Right	09h30 09/10/2019	NA	4	2	3	3	"Right was more painful. Right arm is more important to her than left (dominance) not rally due to what the computer screen said"	2	2	2	2	2	2	2	2	2	2	2	2	2	2	2	2	1	1	2	2	2	2	2	2	2	2	2
STM04	60	test_sa	left	B	5	2	26	Female	Pedi	1 cup	None	0.09	1	1	Right	09h30 09/10/2019	NA	4	2	3	3	"Right was more painful. Right arm is more important to her than left (dominance) not rally due to what the computer screen said"	2	2	2	2	2	2	2	2	2	2	2	2	2	2	2	2	1	1	2	2	2	2	2	2	2	2	2
STM04	60	test_sa	left	F	3	2	26	Female	Pedi	1 cup	None	0.09	1	1	Right	09h30 09/10/2019	NA	4	2	3	3	"Right was more painful. Right arm is more important to her than left (dominance) not rally due to what the computer screen said"	2	2	2	2	2	2	2	2	2	2	2	2	2	2	2	2	1	1	2	2	2	2	2	2	2	2	2
STM05	15	orientation	right	CW	-40	2	21	Female	Shona	0 cups	None	0.9	1.6	1.3	Right	11h30 09/10/2019	NA	4	5	3	4	"Q1: started with right arm, more of a shock so more concerned. Q2: Based on what the computer said, felt more pain on that side".	2	2	2	2	2	2	2	2	2	2	2	2	2	2	2	2	2	1	2	2	2	2	1	2	2	2	2
STM05	15	orientation	right	BR	-20	2	21	Female	Shona	0 cups	None	0.9	1.6	1.3	Right	11h30 09/10/2019	NA	4	5	3	4	"Q1: started with right arm, more of a shock so more concerned. Q2: Based on what the computer said, felt more pain on that side".	2	2	2	2	2	2	2	2	2	2	2	2	2	2	2	2	2	1	2	2	2	2	1	2	2	2	2
STM05	15	orientation	right	VFF	-39	2	21	Female	Shona	0 cups	None	0.9	1.6	1.3	Right	11h30 09/10/2019	NA	4	5	3	4	"Q1: started with right arm, more of a shock so more concerned. Q2: Based on what the computer said, felt more pain on that side".	2	2	2	2	2	2	2	2	2	2	2	2	2	2	2	2	2	1	2	2	2	2	1	2	2	2	2
STM05	15	orientation	right	128	-10	2	21	Female	Shona	0 cups	None	0.9	1.6	1.3	Right	11h30 09/10/2019	NA	4	5	3	4	"Q1: started with right arm, more of a shock so more concerned. Q2: Based on what the computer said, felt more pain on that side".	2	2	2	2	2	2	2	2	2	2	2	2	2	2	2	2	2	1	2	2	2	2	1	2	2	2	2
STM05	15	orientation	right	256	15	2	21	Female	Shona	0 cups	None	0.9	1.6	1.3	Right	11h30 09/10/2019	NA	4	5	3	4	"Q1: started with right arm, more of a shock so more concerned. Q2: Based on what the computer said, felt more pain on that side".	2	2	2	2	2	2	2	2	2	2	2	2	2	2	2	2	2	1	2	2	2	2	1	2	2	2	2
STM05	15	orientation	right	estim	NA	2	21	Female	Shona	0 cups	None	0.9	1.6	1.3	Right	11h30 09/10/2019	NA	4	5	3	4	"Q1: started with right arm, more of a shock so more concerned. Q2: Based on what the computer said, felt more pain on that side".	2	2	2	2	2	2	2	2	2	2	2	2	2	2	2	2	2	1	2	2	2	2	1	2	2	2	2
STM05	15	orientation	left	CW	-30	2	21	Female	Shona	0 cups	None	0.9	1.6	1.3	Right	11h30 09/10/2019	NA	4	5	3	4	"Q1: started with right arm, more of a shock so more concerned. Q2: Based on what the computer said, felt more pain on that side".	2	2	2	2	2	2	2	2	2	2	2	2	2	2	2	2	2	1	2	2	2	2	1	2	2	2	2
STM05	15	orientation	left	BR	-35	2	21	Female	Shona	0 cups	None	0.9	1.6	1.3	Right	11h30 09/10/2019	NA	4	5	3	4	"Q1: started with right arm, more of a shock so more concerned. Q2: Based on what the computer said, felt more pain on that side".	2	2	2	2	2	2	2	2	2	2	2	2	2	2	2	2	2	1	2	2	2	2	1	2	2	2	2
STM05	15	orientation	left	VFF	-40	2	21	Female	Shona	0 cups	None	0.9	1.6	1.3	Right	11h30 09/10/2019	NA	4	5	3	4	"Q1: started with right arm, more of a shock so more concerned. Q2: Based on what the computer said, felt more pain on that side".	2	2	2	2	2	2	2	2	2	2	2	2	2	2	2	2	2	1	2	2	2	2	1	2	2	2	2
STM05	15	orientation	left	128	-20	2	21	Female	Shona	0 cups	None	0.9	1.6	1.3	Right	11h30 09/10/2019	NA	4	5	3	4	"Q1: started with right arm, more of a shock so more concerned. Q2: Based on what the computer said, felt more pain on that side".	2	2	2	2	2	2	2	2	2	2	2	2	2	2	2	2	2	1	2	2	2	2	1	2	2	2	2
STM05	15	orientation	left	256	10	2	21	Female	Shona	0 cups	None	0.9	1.6	1.3	Right	11h30 09/10/2019	NA	4	5	3	4	"Q1: started with right arm, more of a shock so more concerned. Q2: Based on what the computer said, felt more pain on that side".	2	2	2	2	2	2	2	2	2	2	2	2	2	2	2	2	2	1	2	2	2	2	1	2	2	2	2
STM05	15	orientation	left	estim	NA	2	21	Female	Shona	0 cups	None	0.9	1.6	1.3	Right	11h30 09/10/2019	NA	4	5	3	4	"Q1: started with right arm, more of a shock so more concerned. Q2: Based on what the computer said, felt more pain on that side".	2	2	2	2	2	2	2	2	2	2	2	2	2	2	2	2	2	1	2	2	2	2	1	2	2	2	2
STM05	6	baseline	right	BR	-20	2	21	Female	Shona	0 cups	None	0.9	1.6	1.3	Right	11h30 09/10/2019	NA	4	5	3	4	"Q1: started with right arm, more of a shock so more concerned. Q2: Based on what the computer said, felt more pain on that side".	2	2	2	2	2	2	2	2	2	2	2	2	2	2	2	2	2	1	2	2	2	2	1	2	2	2	2
STM05	6	baseline	right	128	-5	2	21	Female	Shona	0 cups	None	0.9	1.6	1.3	Right	11h30 09/10/2019	NA	4	5	3	4	"Q1: started with right arm, more of a shock so more concerned. Q2: Based on what the computer said, felt more pain on that side".	2	2	2	2	2	2	2	2	2	2	2	2	2	2	2	2	2	1	2	2	2	2	1	2	2	2	2
STM05	6	baseline	right	estim	40	2	21	Female	Shona	0 cups	None	0.9	1.6	1.3	Right	11h30 09/10/2019	NA	4	5	3	4	"Q1: started with right arm, more of a shock so more concerned. Q2: Based on what the computer said, felt more pain on that side".	2	2	2	2	2	2	2	2	2	2	2	2	2	2	2	2	2	1	2	2	2	2	1	2	2	2	2
STM05	6	baseline	right	VFF	-49	2	21	Female	Shona	0 cups	None	0.9	1.6	1.3	Right	11h30 09/10/2019	NA	4	5	3	4	"Q1: started with right arm, more of a shock so more concerned. Q2: Based on what the computer said, felt more pain on that side".	2	2	2	2	2	2	2	2	2	2	2	2	2	2	2	2	2	1	2	2	2	2	1	2	2	2	2
STM05	6	baseline	right	CW	-30	2	21	Female	Shona	0 cups	None	0.9	1.6	1.3	Right	11h30 09/10/2019	NA	4	5	3	4	"Q1: started with right arm, more of a shock so more concerned. Q2: Based on what the computer said, felt more pain on that side".	2	2	2	2	2	2	2	2	2	2	2	2	2	2	2	2	2	1	2	2	2	2	1	2	2	2	2
STM05	6	baseline	right	256	20	2	21	Female	Shona	0 cups	None	0.9	1.6	1.3	Right	11h30 09/10/2019	NA	4	5	3	4	"Q1: started with right arm, more of a shock so more concerned. Q2: Based on what the computer said, felt more pain on that side".	2	2	2	2	2	2	2	2	2	2	2	2	2	2	2	2	2	1	2	2	2	2	1	2	2	2	2
STM05	6	baseline	left	BR	-40	2	21	Female	Shona	0 cups	None	0.9	1.6	1.3	Right	11h30 09/10/2019	NA	4	5	3	4	"Q1: started with right arm, more of a shock so more concerned. Q2: Based on what the computer said, felt more pain on that side".	2	2	2	2	2	2	2	2	2	2	2	2	2	2	2	2	2	1	2	2	2	2	1	2	2	2	2
STM05	6	baseline	left	128	-15	2	21	Female	Shona	0 cups	None	0.9	1.6	1.3	Right	11h30 09/10/2019	NA	4	5	3	4	"Q1: started with right arm, more of a shock so more concerned. Q2: Based on what the computer said, felt more pain on that side".	2	2	2	2	2	2	2	2	2	2	2	2	2	2	2	2	2	1	2	2	2	2	1	2	2	2	2
STM05	6	baseline	left	estim	30	2	21	Female	Shona	0 cups	None	0.9	1.6	1.3	Right	11h30 09/10/2019	NA	4	5	3	4	"Q1: started with right arm, more of a shock so more concerned. Q2: Based on what the computer said, felt more pain on that side".	2	2	2	2	2	2	2	2	2	2	2	2	2	2	2	2	2	1	2	2	2	2	1	2	2	2	2
STM05	6	baseline	left	VFF	-48	2	21	Female	Shona	0 cups	None	0.9	1.6	1.3	Right	11h30 09/10/2019	NA	4	5	3	4	"Q1: started with right arm, more of a shock so more concerned. Q2: Based on what the computer said, felt more pain on that side".	2	2	2	2	2	2	2	2	2	2	2	2	2	2	2	2	2	1	2	2	2	2	1	2	2	2	2
STM05	6	baseline	left	CW	-45	2	21	Female	Shona	0 cups	None	0.9	1.6	1.3	Right	11h30 09/10/2019	NA	4	5	3	4	"Q1: started with right arm, more of a shock so more concerned. Q2: Based on what the computer said, felt more pain on that side".	2	2	2	2	2	2	2	2	2	2	2	2	2	2	2	2	2	1	2	2	2	2	1	2	2	2	2
STM05	6	baseline	left	256	-5	2	21	Female	Shona	0 cups	None	0.9	1.6	1.3	Right	11h30 09/10/2019	NA	4	5	3	4	"Q1: started with right arm, more of a shock so more concerned. Q2: Based on what the computer said, felt more pain on that side".	2	2	2	2	2	2	2	2	2	2	2	2	2	2	2	2	2	1	2	2	2	2	1	2	2	2	2
STM05	4	baseline	right	estim	35	2	21	Female	Shona	0 cups	None	0.9	1.6	1.3	Right	11h30 09/10/2019	NA	4	5	3	4	"Q1: started with right arm, more of a shock so more concerned. Q2: Based on what the computer said, felt more pain on that side".	2	2	2	2	2	2	2	2	2	2	2	2	2	2	2	2	2	1	2	2	2	2	1	2	2	2	2
STM05	4	baseline	right	BR	-10	2	21	Female	Shona	0 cups	None	0.9	1.6	1.3	Right	11h30 09/10/2019	NA	4	5	3	4	"Q1: started with right arm, more of a shock so more concerned. Q2: Based on what the computer said, felt more pain on that side".	2	2	2	2	2	2	2	2	2	2	2	2	2	2	2	2	2	1	2	2	2	2	1	2	2	2	2
STM05	4	baseline	right	128	-10	2	21	Female	Shona	0 cups	None	0.9	1.6	1.3	Right	11h30 09/10/2019	NA	4	5	3	4	"Q1: started with right arm, more of a shock so more concerned. Q2: Based on what the computer said, felt more pain on that side".	2	2	2	2	2	2	2	2	2	2	2	2	2	2	2	2	2	1	2	2	2	2	1	2	2	2	2
STM05	4	baseline	right	CW	-40	2	21	Female	Shona	0 cups	None	0.9	1.6	1.3	Right	11h30 09/10/2019	NA	4	5	3	4	"Q1: started with right arm, more of a shock so more concerned. Q2: Based on what the computer said, felt more pain on that side".	2	2	2	2	2	2	2	2	2	2	2	2	2	2	2	2	2	1	2	2	2	2	1	2	2	2	2
STM05	4	baseline	right	256	-2	2	21	Female	Shona	0 cups	None	0.9	1.6	1.3	Right	11h30 09/10/2019	NA	4	5	3	4	"Q1: started with right arm, more of a shock so more concerned. Q2: Based on what the computer said, felt more pain on that side".	2	2	2	2	2	2	2	2	2	2	2	2	2	2	2	2	2	1	2	2	2	2	1	2	2	2	2
STM05	4	baseline	right	VFF	-47	2	21	Female	Shona	0 cups	None	0.9	1.6	1.3	Right	11h30 09/10/2019	NA	4	5	3	4	"Q1: started with right arm, more of a shock so more concerned. Q2: Based on what the computer said, felt more pain on that side".	2	2	2	2	2	2	2	2	2	2	2	2	2	2	2	2	2	1	2	2	2	2	1	2	2	2	2
STM05	4	baseline	left	estim	5	2	21	Female	Shona	0 cups	None	0.9	1.6	1.3	Right	11h30 09/10/2019	NA	4	5	3	4	"Q1: started with right arm, more of a shock so more concerned. Q2: Based on what the computer said, felt more pain on that side".	2	2	2	2	2	2	2	2	2	2	2	2	2	2	2	2	2	1	2	2	2	2	1	2	2	2	2
STM05	4	baseline	left	BR	-15	2	21	Female	Shona	0 cups	None	0.9	1.6	1.3	Right	11h30 09/10/2019	NA	4	5	3	4	"Q1: started with right arm, more of a shock so more concerned. Q2: Based on what the computer said, felt more pain on that side".	2	2	2	2	2	2	2	2	2	2	2	2	2	2	2	2	2	1	2	2	2	2	1	2	2	2	2
STM05	4	baseline	left	128	-35	2	21	Female	Shona	0 cups	None	0.9	1.6	1.3	Right	11h30 09/10/2019	NA	4	5	3	4	"Q1: started with right arm, more of a shock so more concerned. Q2: Based on what the computer said, felt more pain on that side".	2	2	2	2	2	2	2	2	2	2	2	2	2	2	2	2	2	1	2	2	2	2	1	2	2	2	2
STM05	4	baseline	left	CW	-40	2	21	Female	Shona	0 cups	None	0.9	1.6	1.3	Right	11h30 09/10/2019	NA	4	5	3	4	"Q1: started with right arm, more of a shock so more concerned. Q2: Based on what the computer said, felt more pain on that side".	2	2	2	2	2	2	2	2	2	2	2	2	2	2	2	2	2	1	2	2	2	2	1	2	2	2	2
STM05	4	baseline	left	256	-10	2	21	Female	Shona	0 cups	None	0.9	1.6	1.3	Right	11h30 09/10/2019	NA	4	5	3	4	"Q1: started with right arm, more of a shock so more concerned. Q2: Based on what the computer said, felt more pain on that side".	2	2	2	2	2	2	2	2	2	2	2	2	2	2	2	2	2	1	2	2	2	2	1	2	2	2	2
STM05	4	baseline	left	VFF	-49	2	21	Female	Shona	0 cups	None	0.9	1.6	1.3	Right	11h30 09/10/2019	NA	4	5	3	4	"Q1: started with right arm, more of a shock so more concerned. Q2: Based on what the computer said, felt more pain on that side".	2	2	2	2	2	2	2	2	2	2	2	2	2	2	2	2	2	1	2	2	2	2	1	2	2	2	2
STM05	2	baseline	right	128	-40	2	21	Female	Shona	0 cups	None	0.9	1.6	1.3	Right	11h30 09/10/2019	NA	4	5	3	4	"Q1: started with right arm, more of a shock so more concerned. Q2: Based on what the computer said, felt more pain on that side".	2	2	2	2	2	2	2	2	2	2	2	2	2	2	2	2	2	1	2	2	2	2	1	2	2	2	2
STM05	2	baseline	right	256	-5	2	21	Female	Shona	0 cups	None	0.9	1.6	1.3	Right	11h30 09/10/2019	NA	4	5	3	4	"Q1: started with right arm, more of a shock so more concerned. Q2: Based on what the computer said, felt more pain on that side".	2	2	2	2	2	2	2	2	2	2	2	2	2	2	2	2	2	1	2	2	2	2	1	2	2	2	2
STM05	2	baseline	right	CW	-35	2	21	Female	Shona	0 cups	None	0.9	1.6	1.3	Right	11h30 09/10/2019	NA	4	5	3	4	"Q1: started with right arm, more of a shock so more concerned. Q2: Based on what the computer said, felt more pain on that side".	2	2	2	2	2	2	2	2	2	2	2	2	2	2	2	2	2	1	2	2	2	2	1	2	2	2	2
STM05	2	baseline	right	estim	15	2	21	Female	Shona	0 cups	None	0.9	1.6	1.3	Right	11h30 09/10/2019	NA	4	5	3	4	"Q1: started with right arm, more of a shock so more concerned. Q2: Based on what the computer said, felt more pain on that side".	2	2	2	2	2	2	2	2	2	2	2	2	2	2	2	2	2	1	2	2	2	2	1	2	2	2	2
STM05	2	baseline	right	BR	-10	2	21	Female	Shona	0 cups	None	0.9	1.6	1.3	Right	11h30 09/10/2019	NA	4	5	3	4	"Q1: started with right arm, more of a shock so more concerned. Q2: Based on what the computer said, felt more pain on that side".	2	2	2	2	2	2	2	2	2	2	2	2	2	2	2	2	2	1	2	2	2	2	1	2	2	2	2
STM05	2	baseline	right	VFF	-42	2	21	Female	Shona	0 cups	None	0.9	1.6	1.3	Right	11h30 09/10/2019	NA	4	5	3	4	"Q1: started with right arm, more of a shock so more concerned. Q2: Based on what the computer said, felt more pain on that side".	2	2	2	2	2	2	2	2	2	2	2	2	2	2	2	2	2	1	2	2	2	2	1	2	2	2	2
STM05	2	baseline	left	128	-30	2	21	Female	Shona	0 cups	None	0.9	1.6	1.3	Right	11h30 09/10/2019	NA	4	5	3	4	"Q1: started with right arm, more of a shock so more concerned. Q2: Based on what the computer said, felt more pain on that side".	2	2	2	2	2	2	2	2	2	2	2	2	2	2	2	2	2	1	2	2	2	2	1	2	2	2	2
STM05	2	baseline	left	256	-15	2	21	Female	Shona	0 cups	None	0.9	1.6	1.3	Right	11h30 09/10/2019	NA	4	5	3	4	"Q1: started with right arm, more of a shock so more concerned. Q2: Based on what the computer said, felt more pain on that side".	2	2	2	2	2	2	2	2	2	2	2	2	2	2	2	2	2	1	2	2	2	2	1	2	2	2	2
STM05	2	baseline	left	CW	-45	2	21	Female	Shona	0 cups	None	0.9	1.6	1.3	Right	11h30 09/10/2019	NA	4	5	3	4	"Q1: started with right arm, more of a shock so more concerned. Q2: Based on what the computer said, felt more pain on that side".	2	2	2	2	2	2	2	2	2	2	2	2	2	2	2	2	2	1	2	2	2	2	1	2	2	2	2
STM05	2	baseline	left	estim	25	2	21	Female	Shona	0 cups	None	0.9	1.6	1.3	Right	11h30 09/10/2019	NA	4	5	3	4	"Q1: started with right arm, more of a shock so more concerned. Q2: Based on what the computer said, felt more pain on that side".	2	2	2	2	2	2	2	2	2	2	2	2	2	2	2	2	2	1	2	2	2	2	1	2	2	2	2
STM05	2	baseline	left	BR	-12	2	21	Female	Shona	0 cups	None	0.9	1.6	1.3	Right	11h30 09/10/2019	NA	4	5	3	4	"Q1: started with right arm, more of a shock so more concerned. Q2: Based on what the computer said, felt more pain on that side".	2	2	2	2	2	2	2	2	2	2	2	2	2	2	2	2	2	1	2	2	2	2	1	2	2	2	2
STM05	2	baseline	left	VFF	-30	2	21	Female	Shona	0 cups	None	0.9	1.6	1.3	Right	11h30 09/10/2019	NA	4	5	3	4	"Q1: started with right arm, more of a shock so more concerned. Q2: Based on what the computer said, felt more pain on that side".	2	2	2	2	2	2	2	2	2	2	2	2	2	2	2	2	2	1	2	2	2	2	1	2	2	2	2
STM05	0	hfs	right	hfs_train	45	2	21	Female	Shona	0 cups	None	0.9	1.6	1.3	Right	11h30 09/10/2019	NA	4	5	3	4	"Q1: started with right arm, more of a shock so more concerned. Q2: Based on what the computer said, felt more pain on that side".	2	2	2	2	2	2	2	2	2	2	2	2	2	2	2	2	2	1	2	2	2	2	1	2	2	2	2
STM05	0	hfs	right	hfs_train	45	2	21	Female	Shona	0 cups	None	0.9	1.6	1.3	Right	11h30 09/10/2019	NA	4	5	3	4	"Q1: started with right arm, more of a shock so more concerned. Q2: Based on what the computer said, felt more pain on that side".	2	2	2	2	2	2	2	2	2	2	2	2	2	2	2	2	2	1	2	2	2	2	1	2	2	2	2
STM05	0	hfs	right	hfs_train	45	2	21	Female	Shona	0 cups	None	0.9	1.6	1.3	Right	11h30 09/10/2019	NA	4	5	3	4	"Q1: started with right arm, more of a shock so more concerned. Q2: Based on what the computer said, felt more pain on that side".	2	2	2	2	2	2	2	2	2	2	2	2	2	2	2	2	2	1	2	2	2	2	1	2	2	2	2
STM05	0	hfs	right	hfs_train	45	2	21	Female	Shona	0 cups	None	0.9	1.6	1.3	Right	11h30 09/10/2019	NA	4	5	3	4	"Q1: started with right arm, more of a shock so more concerned. Q2: Based on what the computer said, felt more pain on that side".	2	2	2	2	2	2	2	2	2	2	2	2	2	2	2	2	2	1	2	2	2	2	1	2	2	2	2
STM05	0	hfs	right	hfs_train	30	2	21	Female	Shona	0 cups	None	0.9	1.6	1.3	Right	11h30 09/10/2019	NA	4	5	3	4	"Q1: started with right arm, more of a shock so more concerned. Q2: Based on what the computer said, felt more pain on that side".	2	2	2	2	2	2	2	2	2	2	2	2	2	2	2	2	2	1	2	2	2	2	1	2	2	2	2
STM05	0	hfs	left	hfs_train	50	2	21	Female	Shona	0 cups	None	0.9	1.6	1.3	Right	11h30 09/10/2019	NA	4	5	3	4	"Q1: started with right arm, more of a shock so more concerned. Q2: Based on what the computer said, felt more pain on that side".	2	2	2	2	2	2	2	2	2	2	2	2	2	2	2	2	2	1	2	2	2	2	1	2	2	2	2
STM05	0	hfs	left	hfs_train	50	2	21	Female	Shona	0 cups	None	0.9	1.6	1.3	Right	11h30 09/10/2019	NA	4	5	3	4	"Q1: started with right arm, more of a shock so more concerned. Q2: Based on what the computer said, felt more pain on that side".	2	2	2	2	2	2	2	2	2	2	2	2	2	2	2	2	2	1	2	2	2	2	1	2	2	2	2
STM05	0	hfs	left	hfs_train	50	2	21	Female	Shona	0 cups	None	0.9	1.6	1.3	Right	11h30 09/10/2019	NA	4	5	3	4	"Q1: started with right arm, more of a shock so more concerned. Q2: Based on what the computer said, felt more pain on that side".	2	2	2	2	2	2	2	2	2	2	2	2	2	2	2	2	2	1	2	2	2	2	1	2	2	2	2
STM05	0	hfs	left	hfs_train	50	2	21	Female	Shona	0 cups	None	0.9	1.6	1.3	Right	11h30 09/10/2019	NA	4	5	3	4	"Q1: started with right arm, more of a shock so more concerned. Q2: Based on what the computer said, felt more pain on that side".	2	2	2	2	2	2	2	2	2	2	2	2	2	2	2	2	2	1	2	2	2	2	1	2	2	2	2
STM05	0	hfs	left	hfs_train	49	2	21	Female	Shona	0 cups	None	0.9	1.6	1.3	Right	11h30 09/10/2019	NA	4	5	3	4	"Q1: started with right arm, more of a shock so more concerned. Q2: Based on what the computer said, felt more pain on that side".	2	2	2	2	2	2	2	2	2	2	2	2	2	2	2	2	2	1	2	2	2	2	1	2	2	2	2
STM05	20	test	right	VFF	-40	2	21	Female	Shona	0 cups	None	0.9	1.6	1.3	Right	11h30 09/10/2019	NA	4	5	3	4	"Q1: started with right arm, more of a shock so more concerned. Q2: Based on what the computer said, felt more pain on that side".	2	2	2	2	2	2	2	2	2	2	2	2	2	2	2	2	2	1	2	2	2	2	1	2	2	2	2
STM05	20	test	right	256	-20	2	21	Female	Shona	0 cups	None	0.9	1.6	1.3	Right	11h30 09/10/2019	NA	4	5	3	4	"Q1: started with right arm, more of a shock so more concerned. Q2: Based on what the computer said, felt more pain on that side".	2	2	2	2	2	2	2	2	2	2	2	2	2	2	2	2	2	1	2	2	2	2	1	2	2	2	2
STM05	20	test	right	CW	-45	2	21	Female	Shona	0 cups	None	0.9	1.6	1.3	Right	11h30 09/10/2019	NA	4	5	3	4	"Q1: started with right arm, more of a shock so more concerned. Q2: Based on what the computer said, felt more pain on that side".	2	2	2	2	2	2	2	2	2	2	2	2	2	2	2	2	2	1	2	2	2	2	1	2	2	2	2
STM05	20	test	right	128	-25	2	21	Female	Shona	0 cups	None	0.9	1.6	1.3	Right	11h30 09/10/2019	NA	4	5	3	4	"Q1: started with right arm, more of a shock so more concerned. Q2: Based on what the computer said, felt more pain on that side".	2	2	2	2	2	2	2	2	2	2	2	2	2	2	2	2	2	1	2	2	2	2	1	2	2	2	2
STM05	20	test	right	BR	-12	2	21	Female	Shona	0 cups	None	0.9	1.6	1.3	Right	11h30 09/10/2019	NA	4	5	3	4	"Q1: started with right arm, more of a shock so more concerned. Q2: Based on what the computer said, felt more pain on that side".	2	2	2	2	2	2	2	2	2	2	2	2	2	2	2	2	2	1	2	2	2	2	1	2	2	2	2
STM05	20	test	right	estim	-5	2	21	Female	Shona	0 cups	None	0.9	1.6	1.3	Right	11h30 09/10/2019	NA	4	5	3	4	"Q1: started with right arm, more of a shock so more concerned. Q2: Based on what the computer said, felt more pain on that side".	2	2	2	2	2	2	2	2	2	2	2	2	2	2	2	2	2	1	2	2	2	2	1	2	2	2	2
STM05	20	test	left	VFF	-45	2	21	Female	Shona	0 cups	None	0.9	1.6	1.3	Right	11h30 09/10/2019	NA	4	5	3	4	"Q1: started with right arm, more of a shock so more concerned. Q2: Based on what the computer said, felt more pain on that side".	2	2	2	2	2	2	2	2	2	2	2	2	2	2	2	2	2	1	2	2	2	2	1	2	2	2	2
STM05	20	test	left	256	-15	2	21	Female	Shona	0 cups	None	0.9	1.6	1.3	Right	11h30 09/10/2019	NA	4	5	3	4	"Q1: started with right arm, more of a shock so more concerned. Q2: Based on what the computer said, felt more pain on that side".	2	2	2	2	2	2	2	2	2	2	2	2	2	2	2	2	2	1	2	2	2	2	1	2	2	2	2
STM05	20	test	left	CW	-40	2	21	Female	Shona	0 cups	None	0.9	1.6	1.3	Right	11h30 09/10/2019	NA	4	5	3	4	"Q1: started with right arm, more of a shock so more concerned. Q2: Based on what the computer said, felt more pain on that side".	2	2	2	2	2	2	2	2	2	2	2	2	2	2	2	2	2	1	2	2	2	2	1	2	2	2	2
STM05	20	test	left	128	-30	2	21	Female	Shona	0 cups	None	0.9	1.6	1.3	Right	11h30 09/10/2019	NA	4	5	3	4	"Q1: started with right arm, more of a shock so more concerned. Q2: Based on what the computer said, felt more pain on that side".	2	2	2	2	2	2	2	2	2	2	2	2	2	2	2	2	2	1	2	2	2	2	1	2	2	2	2
STM05	20	test	left	BR	-40	2	21	Female	Shona	0 cups	None	0.9	1.6	1.3	Right	11h30 09/10/2019	NA	4	5	3	4	"Q1: started with right arm, more of a shock so more concerned. Q2: Based on what the computer said, felt more pain on that side".	2	2	2	2	2	2	2	2	2	2	2	2	2	2	2	2	2	1	2	2	2	2	1	2	2	2	2
STM05	20	test	left	estim	-5	2	21	Female	Shona	0 cups	None	0.9	1.6	1.3	Right	11h30 09/10/2019	NA	4	5	3	4	"Q1: started with right arm, more of a shock so more concerned. Q2: Based on what the computer said, felt more pain on that side".	2	2	2	2	2	2	2	2	2	2	2	2	2	2	2	2	2	1	2	2	2	2	1	2	2	2	2
STM05	20	test_sa	right	E	5	2	21	Female	Shona	0 cups	None	0.9	1.6	1.3	Right	11h30 09/10/2019	NA	4	5	3	4	"Q1: started with right arm, more of a shock so more concerned. Q2: Based on what the computer said, felt more pain on that side".	2	2	2	2	2	2	2	2	2	2	2	2	2	2	2	2	2	1	2	2	2	2	1	2	2	2	2
STM05	20	test_sa	right	A	4	2	21	Female	Shona	0 cups	None	0.9	1.6	1.3	Right	11h30 09/10/2019	NA	4	5	3	4	"Q1: started with right arm, more of a shock so more concerned. Q2: Based on what the computer said, felt more pain on that side".	2	2	2	2	2	2	2	2	2	2	2	2	2	2	2	2	2	1	2	2	2	2	1	2	2	2	2
STM05	20	test_sa	right	D	0	2	21	Female	Shona	0 cups	None	0.9	1.6	1.3	Right	11h30 09/10/2019	NA	4	5	3	4	"Q1: started with right arm, more of a shock so more concerned. Q2: Based on what the computer said, felt more pain on that side".	2	2	2	2	2	2	2	2	2	2	2	2	2	2	2	2	2	1	2	2	2	2	1	2	2	2	2
STM05	20	test_sa	right	H	4	2	21	Female	Shona	0 cups	None	0.9	1.6	1.3	Right	11h30 09/10/2019	NA	4	5	3	4	"Q1: started with right arm, more of a shock so more concerned. Q2: Based on what the computer said, felt more pain on that side".	2	2	2	2	2	2	2	2	2	2	2	2	2	2	2	2	2	1	2	2	2	2	1	2	2	2	2
STM05	20	test_sa	right	C	0	2	21	Female	Shona	0 cups	None	0.9	1.6	1.3	Right	11h30 09/10/2019	NA	4	5	3	4	"Q1: started with right arm, more of a shock so more concerned. Q2: Based on what the computer said, felt more pain on that side".	2	2	2	2	2	2	2	2	2	2	2	2	2	2	2	2	2	1	2	2	2	2	1	2	2	2	2
STM05	20	test_sa	right	G	1	2	21	Female	Shona	0 cups	None	0.9	1.6	1.3	Right	11h30 09/10/2019	NA	4	5	3	4	"Q1: started with right arm, more of a shock so more concerned. Q2: Based on what the computer said, felt more pain on that side".	2	2	2	2	2	2	2	2	2	2	2	2	2	2	2	2	2	1	2	2	2	2	1	2	2	2	2
STM05	20	test_sa	right	B	3	2	21	Female	Shona	0 cups	None	0.9	1.6	1.3	Right	11h30 09/10/2019	NA	4	5	3	4	"Q1: started with right arm, more of a shock so more concerned. Q2: Based on what the computer said, felt more pain on that side".	2	2	2	2	2	2	2	2	2	2	2	2	2	2	2	2	2	1	2	2	2	2	1	2	2	2	2
STM05	20	test_sa	right	F	0	2	21	Female	Shona	0 cups	None	0.9	1.6	1.3	Right	11h30 09/10/2019	NA	4	5	3	4	"Q1: started with right arm, more of a shock so more concerned. Q2: Based on what the computer said, felt more pain on that side".	2	2	2	2	2	2	2	2	2	2	2	2	2	2	2	2	2	1	2	2	2	2	1	2	2	2	2
STM05	20	test_sa	left	E	7	2	21	Female	Shona	0 cups	None	0.9	1.6	1.3	Right	11h30 09/10/2019	NA	4	5	3	4	"Q1: started with right arm, more of a shock so more concerned. Q2: Based on what the computer said, felt more pain on that side".	2	2	2	2	2	2	2	2	2	2	2	2	2	2	2	2	2	1	2	2	2	2	1	2	2	2	2
STM05	20	test_sa	left	A	5	2	21	Female	Shona	0 cups	None	0.9	1.6	1.3	Right	11h30 09/10/2019	NA	4	5	3	4	"Q1: started with right arm, more of a shock so more concerned. Q2: Based on what the computer said, felt more pain on that side".	2	2	2	2	2	2	2	2	2	2	2	2	2	2	2	2	2	1	2	2	2	2	1	2	2	2	2
STM05	20	test_sa	left	D	2	2	21	Female	Shona	0 cups	None	0.9	1.6	1.3	Right	11h30 09/10/2019	NA	4	5	3	4	"Q1: started with right arm, more of a shock so more concerned. Q2: Based on what the computer said, felt more pain on that side".	2	2	2	2	2	2	2	2	2	2	2	2	2	2	2	2	2	1	2	2	2	2	1	2	2	2	2
STM05	20	test_sa	left	H	4	2	21	Female	Shona	0 cups	None	0.9	1.6	1.3	Right	11h30 09/10/2019	NA	4	5	3	4	"Q1: started with right arm, more of a shock so more concerned. Q2: Based on what the computer said, felt more pain on that side".	2	2	2	2	2	2	2	2	2	2	2	2	2	2	2	2	2	1	2	2	2	2	1	2	2	2	2
STM05	20	test_sa	left	C	1	2	21	Female	Shona	0 cups	None	0.9	1.6	1.3	Right	11h30 09/10/2019	NA	4	5	3	4	"Q1: started with right arm, more of a shock so more concerned. Q2: Based on what the computer said, felt more pain on that side".	2	2	2	2	2	2	2	2	2	2	2	2	2	2	2	2	2	1	2	2	2	2	1	2	2	2	2
STM05	20	test_sa	left	G	1	2	21	Female	Shona	0 cups	None	0.9	1.6	1.3	Right	11h30 09/10/2019	NA	4	5	3	4	"Q1: started with right arm, more of a shock so more concerned. Q2: Based on what the computer said, felt more pain on that side".	2	2	2	2	2	2	2	2	2	2	2	2	2	2	2	2	2	1	2	2	2	2	1	2	2	2	2
STM05	20	test_sa	left	B	1	2	21	Female	Shona	0 cups	None	0.9	1.6	1.3	Right	11h30 09/10/2019	NA	4	5	3	4	"Q1: started with right arm, more of a shock so more concerned. Q2: Based on what the computer said, felt more pain on that side".	2	2	2	2	2	2	2	2	2	2	2	2	2	2	2	2	2	1	2	2	2	2	1	2	2	2	2
STM05	20	test_sa	left	F	3	2	21	Female	Shona	0 cups	None	0.9	1.6	1.3	Right	11h30 09/10/2019	NA	4	5	3	4	"Q1: started with right arm, more of a shock so more concerned. Q2: Based on what the computer said, felt more pain on that side".	2	2	2	2	2	2	2	2	2	2	2	2	2	2	2	2	2	1	2	2	2	2	1	2	2	2	2
STM05	26	test	right	VFF	-45	2	21	Female	Shona	0 cups	None	0.9	1.6	1.3	Right	11h30 09/10/2019	NA	4	5	3	4	"Q1: started with right arm, more of a shock so more concerned. Q2: Based on what the computer said, felt more pain on that side".	2	2	2	2	2	2	2	2	2	2	2	2	2	2	2	2	2	1	2	2	2	2	1	2	2	2	2
STM05	26	test	right	BR	-48	2	21	Female	Shona	0 cups	None	0.9	1.6	1.3	Right	11h30 09/10/2019	NA	4	5	3	4	"Q1: started with right arm, more of a shock so more concerned. Q2: Based on what the computer said, felt more pain on that side".	2	2	2	2	2	2	2	2	2	2	2	2	2	2	2	2	2	1	2	2	2	2	1	2	2	2	2
STM05	26	test	right	estim	5	2	21	Female	Shona	0 cups	None	0.9	1.6	1.3	Right	11h30 09/10/2019	NA	4	5	3	4	"Q1: started with right arm, more of a shock so more concerned. Q2: Based on what the computer said, felt more pain on that side".	2	2	2	2	2	2	2	2	2	2	2	2	2	2	2	2	2	1	2	2	2	2	1	2	2	2	2
STM05	26	test	right	CW	-47	2	21	Female	Shona	0 cups	None	0.9	1.6	1.3	Right	11h30 09/10/2019	NA	4	5	3	4	"Q1: started with right arm, more of a shock so more concerned. Q2: Based on what the computer said, felt more pain on that side".	2	2	2	2	2	2	2	2	2	2	2	2	2	2	2	2	2	1	2	2	2	2	1	2	2	2	2
STM05	26	test	right	128	-35	2	21	Female	Shona	0 cups	None	0.9	1.6	1.3	Right	11h30 09/10/2019	NA	4	5	3	4	"Q1: started with right arm, more of a shock so more concerned. Q2: Based on what the computer said, felt more pain on that side".	2	2	2	2	2	2	2	2	2	2	2	2	2	2	2	2	2	1	2	2	2	2	1	2	2	2	2
STM05	26	test	right	256	-25	2	21	Female	Shona	0 cups	None	0.9	1.6	1.3	Right	11h30 09/10/2019	NA	4	5	3	4	"Q1: started with right arm, more of a shock so more concerned. Q2: Based on what the computer said, felt more pain on that side".	2	2	2	2	2	2	2	2	2	2	2	2	2	2	2	2	2	1	2	2	2	2	1	2	2	2	2
STM05	26	test	left	VFF	-40	2	21	Female	Shona	0 cups	None	0.9	1.6	1.3	Right	11h30 09/10/2019	NA	4	5	3	4	"Q1: started with right arm, more of a shock so more concerned. Q2: Based on what the computer said, felt more pain on that side".	2	2	2	2	2	2	2	2	2	2	2	2	2	2	2	2	2	1	2	2	2	2	1	2	2	2	2
STM05	26	test	left	BR	-48	2	21	Female	Shona	0 cups	None	0.9	1.6	1.3	Right	11h30 09/10/2019	NA	4	5	3	4	"Q1: started with right arm, more of a shock so more concerned. Q2: Based on what the computer said, felt more pain on that side".	2	2	2	2	2	2	2	2	2	2	2	2	2	2	2	2	2	1	2	2	2	2	1	2	2	2	2
STM05	26	test	left	estim	10	2	21	Female	Shona	0 cups	None	0.9	1.6	1.3	Right	11h30 09/10/2019	NA	4	5	3	4	"Q1: started with right arm, more of a shock so more concerned. Q2: Based on what the computer said, felt more pain on that side".	2	2	2	2	2	2	2	2	2	2	2	2	2	2	2	2	2	1	2	2	2	2	1	2	2	2	2
STM05	26	test	left	CW	-40	2	21	Female	Shona	0 cups	None	0.9	1.6	1.3	Right	11h30 09/10/2019	NA	4	5	3	4	"Q1: started with right arm, more of a shock so more concerned. Q2: Based on what the computer said, felt more pain on that side".	2	2	2	2	2	2	2	2	2	2	2	2	2	2	2	2	2	1	2	2	2	2	1	2	2	2	2
STM05	26	test	left	128	-15	2	21	Female	Shona	0 cups	None	0.9	1.6	1.3	Right	11h30 09/10/2019	NA	4	5	3	4	"Q1: started with right arm, more of a shock so more concerned. Q2: Based on what the computer said, felt more pain on that side".	2	2	2	2	2	2	2	2	2	2	2	2	2	2	2	2	2	1	2	2	2	2	1	2	2	2	2
STM05	26	test	left	256	-20	2	21	Female	Shona	0 cups	None	0.9	1.6	1.3	Right	11h30 09/10/2019	NA	4	5	3	4	"Q1: started with right arm, more of a shock so more concerned. Q2: Based on what the computer said, felt more pain on that side".	2	2	2	2	2	2	2	2	2	2	2	2	2	2	2	2	2	1	2	2	2	2	1	2	2	2	2
STM05	32	test	right	128	-5	2	21	Female	Shona	0 cups	None	0.9	1.6	1.3	Right	11h30 09/10/2019	NA	4	5	3	4	"Q1: started with right arm, more of a shock so more concerned. Q2: Based on what the computer said, felt more pain on that side".	2	2	2	2	2	2	2	2	2	2	2	2	2	2	2	2	2	1	2	2	2	2	1	2	2	2	2
STM05	32	test	right	256	-10	2	21	Female	Shona	0 cups	None	0.9	1.6	1.3	Right	11h30 09/10/2019	NA	4	5	3	4	"Q1: started with right arm, more of a shock so more concerned. Q2: Based on what the computer said, felt more pain on that side".	2	2	2	2	2	2	2	2	2	2	2	2	2	2	2	2	2	1	2	2	2	2	1	2	2	2	2
STM05	32	test	right	estim	5	2	21	Female	Shona	0 cups	None	0.9	1.6	1.3	Right	11h30 09/10/2019	NA	4	5	3	4	"Q1: started with right arm, more of a shock so more concerned. Q2: Based on what the computer said, felt more pain on that side".	2	2	2	2	2	2	2	2	2	2	2	2	2	2	2	2	2	1	2	2	2	2	1	2	2	2	2
STM05	32	test	right	CW	-45	2	21	Female	Shona	0 cups	None	0.9	1.6	1.3	Right	11h30 09/10/2019	NA	4	5	3	4	"Q1: started with right arm, more of a shock so more concerned. Q2: Based on what the computer said, felt more pain on that side".	2	2	2	2	2	2	2	2	2	2	2	2	2	2	2	2	2	1	2	2	2	2	1	2	2	2	2
STM05	32	test	right	BR	-35	2	21	Female	Shona	0 cups	None	0.9	1.6	1.3	Right	11h30 09/10/2019	NA	4	5	3	4	"Q1: started with right arm, more of a shock so more concerned. Q2: Based on what the computer said, felt more pain on that side".	2	2	2	2	2	2	2	2	2	2	2	2	2	2	2	2	2	1	2	2	2	2	1	2	2	2	2
STM05	32	test	right	VFF	-49	2	21	Female	Shona	0 cups	None	0.9	1.6	1.3	Right	11h30 09/10/2019	NA	4	5	3	4	"Q1: started with right arm, more of a shock so more concerned. Q2: Based on what the computer said, felt more pain on that side".	2	2	2	2	2	2	2	2	2	2	2	2	2	2	2	2	2	1	2	2	2	2	1	2	2	2	2
STM05	32	test	left	128	-30	2	21	Female	Shona	0 cups	None	0.9	1.6	1.3	Right	11h30 09/10/2019	NA	4	5	3	4	"Q1: started with right arm, more of a shock so more concerned. Q2: Based on what the computer said, felt more pain on that side".	2	2	2	2	2	2	2	2	2	2	2	2	2	2	2	2	2	1	2	2	2	2	1	2	2	2	2
STM05	32	test	left	256	-15	2	21	Female	Shona	0 cups	None	0.9	1.6	1.3	Right	11h30 09/10/2019	NA	4	5	3	4	"Q1: started with right arm, more of a shock so more concerned. Q2: Based on what the computer said, felt more pain on that side".	2	2	2	2	2	2	2	2	2	2	2	2	2	2	2	2	2	1	2	2	2	2	1	2	2	2	2
STM05	32	test	left	estim	10	2	21	Female	Shona	0 cups	None	0.9	1.6	1.3	Right	11h30 09/10/2019	NA	4	5	3	4	"Q1: started with right arm, more of a shock so more concerned. Q2: Based on what the computer said, felt more pain on that side".	2	2	2	2	2	2	2	2	2	2	2	2	2	2	2	2	2	1	2	2	2	2	1	2	2	2	2
STM05	32	test	left	CW	-45	2	21	Female	Shona	0 cups	None	0.9	1.6	1.3	Right	11h30 09/10/2019	NA	4	5	3	4	"Q1: started with right arm, more of a shock so more concerned. Q2: Based on what the computer said, felt more pain on that side".	2	2	2	2	2	2	2	2	2	2	2	2	2	2	2	2	2	1	2	2	2	2	1	2	2	2	2
STM05	32	test	left	BR	-35	2	21	Female	Shona	0 cups	None	0.9	1.6	1.3	Right	11h30 09/10/2019	NA	4	5	3	4	"Q1: started with right arm, more of a shock so more concerned. Q2: Based on what the computer said, felt more pain on that side".	2	2	2	2	2	2	2	2	2	2	2	2	2	2	2	2	2	1	2	2	2	2	1	2	2	2	2
STM05	32	test	left	VFF	-48	2	21	Female	Shona	0 cups	None	0.9	1.6	1.3	Right	11h30 09/10/2019	NA	4	5	3	4	"Q1: started with right arm, more of a shock so more concerned. Q2: Based on what the computer said, felt more pain on that side".	2	2	2	2	2	2	2	2	2	2	2	2	2	2	2	2	2	1	2	2	2	2	1	2	2	2	2
STM05	38	test	right	128	-45	2	21	Female	Shona	0 cups	None	0.9	1.6	1.3	Right	11h30 09/10/2019	NA	4	5	3	4	"Q1: started with right arm, more of a shock so more concerned. Q2: Based on what the computer said, felt more pain on that side".	2	2	2	2	2	2	2	2	2	2	2	2	2	2	2	2	2	1	2	2	2	2	1	2	2	2	2
STM05	38	test	right	256	-20	2	21	Female	Shona	0 cups	None	0.9	1.6	1.3	Right	11h30 09/10/2019	NA	4	5	3	4	"Q1: started with right arm, more of a shock so more concerned. Q2: Based on what the computer said, felt more pain on that side".	2	2	2	2	2	2	2	2	2	2	2	2	2	2	2	2	2	1	2	2	2	2	1	2	2	2	2
STM05	38	test	right	CW	-46	2	21	Female	Shona	0 cups	None	0.9	1.6	1.3	Right	11h30 09/10/2019	NA	4	5	3	4	"Q1: started with right arm, more of a shock so more concerned. Q2: Based on what the computer said, felt more pain on that side".	2	2	2	2	2	2	2	2	2	2	2	2	2	2	2	2	2	1	2	2	2	2	1	2	2	2	2
STM05	38	test	right	estim	10	2	21	Female	Shona	0 cups	None	0.9	1.6	1.3	Right	11h30 09/10/2019	NA	4	5	3	4	"Q1: started with right arm, more of a shock so more concerned. Q2: Based on what the computer said, felt more pain on that side".	2	2	2	2	2	2	2	2	2	2	2	2	2	2	2	2	2	1	2	2	2	2	1	2	2	2	2
STM05	38	test	right	BR	-40	2	21	Female	Shona	0 cups	None	0.9	1.6	1.3	Right	11h30 09/10/2019	NA	4	5	3	4	"Q1: started with right arm, more of a shock so more concerned. Q2: Based on what the computer said, felt more pain on that side".	2	2	2	2	2	2	2	2	2	2	2	2	2	2	2	2	2	1	2	2	2	2	1	2	2	2	2
STM05	38	test	right	VFF	-49	2	21	Female	Shona	0 cups	None	0.9	1.6	1.3	Right	11h30 09/10/2019	NA	4	5	3	4	"Q1: started with right arm, more of a shock so more concerned. Q2: Based on what the computer said, felt more pain on that side".	2	2	2	2	2	2	2	2	2	2	2	2	2	2	2	2	2	1	2	2	2	2	1	2	2	2	2
STM05	38	test	left	128	-20	2	21	Female	Shona	0 cups	None	0.9	1.6	1.3	Right	11h30 09/10/2019	NA	4	5	3	4	"Q1: started with right arm, more of a shock so more concerned. Q2: Based on what the computer said, felt more pain on that side".	2	2	2	2	2	2	2	2	2	2	2	2	2	2	2	2	2	1	2	2	2	2	1	2	2	2	2
STM05	38	test	left	256	-10	2	21	Female	Shona	0 cups	None	0.9	1.6	1.3	Right	11h30 09/10/2019	NA	4	5	3	4	"Q1: started with right arm, more of a shock so more concerned. Q2: Based on what the computer said, felt more pain on that side".	2	2	2	2	2	2	2	2	2	2	2	2	2	2	2	2	2	1	2	2	2	2	1	2	2	2	2
STM05	38	test	left	CW	-30	2	21	Female	Shona	0 cups	None	0.9	1.6	1.3	Right	11h30 09/10/2019	NA	4	5	3	4	"Q1: started with right arm, more of a shock so more concerned. Q2: Based on what the computer said, felt more pain on that side".	2	2	2	2	2	2	2	2	2	2	2	2	2	2	2	2	2	1	2	2	2	2	1	2	2	2	2
STM05	38	test	left	estim	15	2	21	Female	Shona	0 cups	None	0.9	1.6	1.3	Right	11h30 09/10/2019	NA	4	5	3	4	"Q1: started with right arm, more of a shock so more concerned. Q2: Based on what the computer said, felt more pain on that side".	2	2	2	2	2	2	2	2	2	2	2	2	2	2	2	2	2	1	2	2	2	2	1	2	2	2	2
STM05	38	test	left	BR	-40	2	21	Female	Shona	0 cups	None	0.9	1.6	1.3	Right	11h30 09/10/2019	NA	4	5	3	4	"Q1: started with right arm, more of a shock so more concerned. Q2: Based on what the computer said, felt more pain on that side".	2	2	2	2	2	2	2	2	2	2	2	2	2	2	2	2	2	1	2	2	2	2	1	2	2	2	2
STM05	38	test	left	VFF	-49	2	21	Female	Shona	0 cups	None	0.9	1.6	1.3	Right	11h30 09/10/2019	NA	4	5	3	4	"Q1: started with right arm, more of a shock so more concerned. Q2: Based on what the computer said, felt more pain on that side".	2	2	2	2	2	2	2	2	2	2	2	2	2	2	2	2	2	1	2	2	2	2	1	2	2	2	2
STM05	40	test_sa	right	E	5	2	21	Female	Shona	0 cups	None	0.9	1.6	1.3	Right	11h30 09/10/2019	NA	4	5	3	4	"Q1: started with right arm, more of a shock so more concerned. Q2: Based on what the computer said, felt more pain on that side".	2	2	2	2	2	2	2	2	2	2	2	2	2	2	2	2	2	1	2	2	2	2	1	2	2	2	2
STM05	40	test_sa	right	A	6	2	21	Female	Shona	0 cups	None	0.9	1.6	1.3	Right	11h30 09/10/2019	NA	4	5	3	4	"Q1: started with right arm, more of a shock so more concerned. Q2: Based on what the computer said, felt more pain on that side".	2	2	2	2	2	2	2	2	2	2	2	2	2	2	2	2	2	1	2	2	2	2	1	2	2	2	2
STM05	40	test_sa	right	D	4	2	21	Female	Shona	0 cups	None	0.9	1.6	1.3	Right	11h30 09/10/2019	NA	4	5	3	4	"Q1: started with right arm, more of a shock so more concerned. Q2: Based on what the computer said, felt more pain on that side".	2	2	2	2	2	2	2	2	2	2	2	2	2	2	2	2	2	1	2	2	2	2	1	2	2	2	2
STM05	40	test_sa	right	H	3	2	21	Female	Shona	0 cups	None	0.9	1.6	1.3	Right	11h30 09/10/2019	NA	4	5	3	4	"Q1: started with right arm, more of a shock so more concerned. Q2: Based on what the computer said, felt more pain on that side".	2	2	2	2	2	2	2	2	2	2	2	2	2	2	2	2	2	1	2	2	2	2	1	2	2	2	2
STM05	40	test_sa	right	C	1	2	21	Female	Shona	0 cups	None	0.9	1.6	1.3	Right	11h30 09/10/2019	NA	4	5	3	4	"Q1: started with right arm, more of a shock so more concerned. Q2: Based on what the computer said, felt more pain on that side".	2	2	2	2	2	2	2	2	2	2	2	2	2	2	2	2	2	1	2	2	2	2	1	2	2	2	2
STM05	40	test_sa	right	G	2	2	21	Female	Shona	0 cups	None	0.9	1.6	1.3	Right	11h30 09/10/2019	NA	4	5	3	4	"Q1: started with right arm, more of a shock so more concerned. Q2: Based on what the computer said, felt more pain on that side".	2	2	2	2	2	2	2	2	2	2	2	2	2	2	2	2	2	1	2	2	2	2	1	2	2	2	2
STM05	40	test_sa	right	B	6	2	21	Female	Shona	0 cups	None	0.9	1.6	1.3	Right	11h30 09/10/2019	NA	4	5	3	4	"Q1: started with right arm, more of a shock so more concerned. Q2: Based on what the computer said, felt more pain on that side".	2	2	2	2	2	2	2	2	2	2	2	2	2	2	2	2	2	1	2	2	2	2	1	2	2	2	2
STM05	40	test_sa	right	F	1	2	21	Female	Shona	0 cups	None	0.9	1.6	1.3	Right	11h30 09/10/2019	NA	4	5	3	4	"Q1: started with right arm, more of a shock so more concerned. Q2: Based on what the computer said, felt more pain on that side".	2	2	2	2	2	2	2	2	2	2	2	2	2	2	2	2	2	1	2	2	2	2	1	2	2	2	2
STM05	40	test_sa	left	E	8	2	21	Female	Shona	0 cups	None	0.9	1.6	1.3	Right	11h30 09/10/2019	NA	4	5	3	4	"Q1: started with right arm, more of a shock so more concerned. Q2: Based on what the computer said, felt more pain on that side".	2	2	2	2	2	2	2	2	2	2	2	2	2	2	2	2	2	1	2	2	2	2	1	2	2	2	2
STM05	40	test_sa	left	A	7	2	21	Female	Shona	0 cups	None	0.9	1.6	1.3	Right	11h30 09/10/2019	NA	4	5	3	4	"Q1: started with right arm, more of a shock so more concerned. Q2: Based on what the computer said, felt more pain on that side".	2	2	2	2	2	2	2	2	2	2	2	2	2	2	2	2	2	1	2	2	2	2	1	2	2	2	2
STM05	40	test_sa	left	D	4	2	21	Female	Shona	0 cups	None	0.9	1.6	1.3	Right	11h30 09/10/2019	NA	4	5	3	4	"Q1: started with right arm, more of a shock so more concerned. Q2: Based on what the computer said, felt more pain on that side".	2	2	2	2	2	2	2	2	2	2	2	2	2	2	2	2	2	1	2	2	2	2	1	2	2	2	2
STM05	40	test_sa	left	H	3	2	21	Female	Shona	0 cups	None	0.9	1.6	1.3	Right	11h30 09/10/2019	NA	4	5	3	4	"Q1: started with right arm, more of a shock so more concerned. Q2: Based on what the computer said, felt more pain on that side".	2	2	2	2	2	2	2	2	2	2	2	2	2	2	2	2	2	1	2	2	2	2	1	2	2	2	2
STM05	40	test_sa	left	C	1	2	21	Female	Shona	0 cups	None	0.9	1.6	1.3	Right	11h30 09/10/2019	NA	4	5	3	4	"Q1: started with right arm, more of a shock so more concerned. Q2: Based on what the computer said, felt more pain on that side".	2	2	2	2	2	2	2	2	2	2	2	2	2	2	2	2	2	1	2	2	2	2	1	2	2	2	2
STM05	40	test_sa	left	G	2	2	21	Female	Shona	0 cups	None	0.9	1.6	1.3	Right	11h30 09/10/2019	NA	4	5	3	4	"Q1: started with right arm, more of a shock so more concerned. Q2: Based on what the computer said, felt more pain on that side".	2	2	2	2	2	2	2	2	2	2	2	2	2	2	2	2	2	1	2	2	2	2	1	2	2	2	2
STM05	40	test_sa	left	B	3	2	21	Female	Shona	0 cups	None	0.9	1.6	1.3	Right	11h30 09/10/2019	NA	4	5	3	4	"Q1: started with right arm, more of a shock so more concerned. Q2: Based on what the computer said, felt more pain on that side".	2	2	2	2	2	2	2	2	2	2	2	2	2	2	2	2	2	1	2	2	2	2	1	2	2	2	2
STM05	40	test_sa	left	F	3	2	21	Female	Shona	0 cups	None	0.9	1.6	1.3	Right	11h30 09/10/2019	NA	4	5	3	4	"Q1: started with right arm, more of a shock so more concerned. Q2: Based on what the computer said, felt more pain on that side".	2	2	2	2	2	2	2	2	2	2	2	2	2	2	2	2	2	1	2	2	2	2	1	2	2	2	2
STM05	44	test	right	estim	20	2	21	Female	Shona	0 cups	None	0.9	1.6	1.3	Right	11h30 09/10/2019	NA	4	5	3	4	"Q1: started with right arm, more of a shock so more concerned. Q2: Based on what the computer said, felt more pain on that side".	2	2	2	2	2	2	2	2	2	2	2	2	2	2	2	2	2	1	2	2	2	2	1	2	2	2	2
STM05	44	test	right	VFF	-30	2	21	Female	Shona	0 cups	None	0.9	1.6	1.3	Right	11h30 09/10/2019	NA	4	5	3	4	"Q1: started with right arm, more of a shock so more concerned. Q2: Based on what the computer said, felt more pain on that side".	2	2	2	2	2	2	2	2	2	2	2	2	2	2	2	2	2	1	2	2	2	2	1	2	2	2	2
STM05	44	test	right	128	-35	2	21	Female	Shona	0 cups	None	0.9	1.6	1.3	Right	11h30 09/10/2019	NA	4	5	3	4	"Q1: started with right arm, more of a shock so more concerned. Q2: Based on what the computer said, felt more pain on that side".	2	2	2	2	2	2	2	2	2	2	2	2	2	2	2	2	2	1	2	2	2	2	1	2	2	2	2
STM05	44	test	right	BR	-40	2	21	Female	Shona	0 cups	None	0.9	1.6	1.3	Right	11h30 09/10/2019	NA	4	5	3	4	"Q1: started with right arm, more of a shock so more concerned. Q2: Based on what the computer said, felt more pain on that side".	2	2	2	2	2	2	2	2	2	2	2	2	2	2	2	2	2	1	2	2	2	2	1	2	2	2	2
STM05	44	test	right	256	-10	2	21	Female	Shona	0 cups	None	0.9	1.6	1.3	Right	11h30 09/10/2019	NA	4	5	3	4	"Q1: started with right arm, more of a shock so more concerned. Q2: Based on what the computer said, felt more pain on that side".	2	2	2	2	2	2	2	2	2	2	2	2	2	2	2	2	2	1	2	2	2	2	1	2	2	2	2
STM05	44	test	right	CW	-45	2	21	Female	Shona	0 cups	None	0.9	1.6	1.3	Right	11h30 09/10/2019	NA	4	5	3	4	"Q1: started with right arm, more of a shock so more concerned. Q2: Based on what the computer said, felt more pain on that side".	2	2	2	2	2	2	2	2	2	2	2	2	2	2	2	2	2	1	2	2	2	2	1	2	2	2	2
STM05	44	test	left	estim	25	2	21	Female	Shona	0 cups	None	0.9	1.6	1.3	Right	11h30 09/10/2019	NA	4	5	3	4	"Q1: started with right arm, more of a shock so more concerned. Q2: Based on what the computer said, felt more pain on that side".	2	2	2	2	2	2	2	2	2	2	2	2	2	2	2	2	2	1	2	2	2	2	1	2	2	2	2
STM05	44	test	left	VFF	-10	2	21	Female	Shona	0 cups	None	0.9	1.6	1.3	Right	11h30 09/10/2019	NA	4	5	3	4	"Q1: started with right arm, more of a shock so more concerned. Q2: Based on what the computer said, felt more pain on that side".	2	2	2	2	2	2	2	2	2	2	2	2	2	2	2	2	2	1	2	2	2	2	1	2	2	2	2
STM05	44	test	left	128	-25	2	21	Female	Shona	0 cups	None	0.9	1.6	1.3	Right	11h30 09/10/2019	NA	4	5	3	4	"Q1: started with right arm, more of a shock so more concerned. Q2: Based on what the computer said, felt more pain on that side".	2	2	2	2	2	2	2	2	2	2	2	2	2	2	2	2	2	1	2	2	2	2	1	2	2	2	2
STM05	44	test	left	BR	-45	2	21	Female	Shona	0 cups	None	0.9	1.6	1.3	Right	11h30 09/10/2019	NA	4	5	3	4	"Q1: started with right arm, more of a shock so more concerned. Q2: Based on what the computer said, felt more pain on that side".	2	2	2	2	2	2	2	2	2	2	2	2	2	2	2	2	2	1	2	2	2	2	1	2	2	2	2
STM05	44	test	left	256	-20	2	21	Female	Shona	0 cups	None	0.9	1.6	1.3	Right	11h30 09/10/2019	NA	4	5	3	4	"Q1: started with right arm, more of a shock so more concerned. Q2: Based on what the computer said, felt more pain on that side".	2	2	2	2	2	2	2	2	2	2	2	2	2	2	2	2	2	1	2	2	2	2	1	2	2	2	2
STM05	44	test	left	CW	-47	2	21	Female	Shona	0 cups	None	0.9	1.6	1.3	Right	11h30 09/10/2019	NA	4	5	3	4	"Q1: started with right arm, more of a shock so more concerned. Q2: Based on what the computer said, felt more pain on that side".	2	2	2	2	2	2	2	2	2	2	2	2	2	2	2	2	2	1	2	2	2	2	1	2	2	2	2
STM05	50	test	right	128	-35	2	21	Female	Shona	0 cups	None	0.9	1.6	1.3	Right	11h30 09/10/2019	NA	4	5	3	4	"Q1: started with right arm, more of a shock so more concerned. Q2: Based on what the computer said, felt more pain on that side".	2	2	2	2	2	2	2	2	2	2	2	2	2	2	2	2	2	1	2	2	2	2	1	2	2	2	2
STM05	50	test	right	BR	-47	2	21	Female	Shona	0 cups	None	0.9	1.6	1.3	Right	11h30 09/10/2019	NA	4	5	3	4	"Q1: started with right arm, more of a shock so more concerned. Q2: Based on what the computer said, felt more pain on that side".	2	2	2	2	2	2	2	2	2	2	2	2	2	2	2	2	2	1	2	2	2	2	1	2	2	2	2
STM05	50	test	right	VFF	-49	2	21	Female	Shona	0 cups	None	0.9	1.6	1.3	Right	11h30 09/10/2019	NA	4	5	3	4	"Q1: started with right arm, more of a shock so more concerned. Q2: Based on what the computer said, felt more pain on that side".	2	2	2	2	2	2	2	2	2	2	2	2	2	2	2	2	2	1	2	2	2	2	1	2	2	2	2
STM05	50	test	right	256	-25	2	21	Female	Shona	0 cups	None	0.9	1.6	1.3	Right	11h30 09/10/2019	NA	4	5	3	4	"Q1: started with right arm, more of a shock so more concerned. Q2: Based on what the computer said, felt more pain on that side".	2	2	2	2	2	2	2	2	2	2	2	2	2	2	2	2	2	1	2	2	2	2	1	2	2	2	2
STM05	50	test	right	CW	-48	2	21	Female	Shona	0 cups	None	0.9	1.6	1.3	Right	11h30 09/10/2019	NA	4	5	3	4	"Q1: started with right arm, more of a shock so more concerned. Q2: Based on what the computer said, felt more pain on that side".	2	2	2	2	2	2	2	2	2	2	2	2	2	2	2	2	2	1	2	2	2	2	1	2	2	2	2
STM05	50	test	right	estim	-3	2	21	Female	Shona	0 cups	None	0.9	1.6	1.3	Right	11h30 09/10/2019	NA	4	5	3	4	"Q1: started with right arm, more of a shock so more concerned. Q2: Based on what the computer said, felt more pain on that side".	2	2	2	2	2	2	2	2	2	2	2	2	2	2	2	2	2	1	2	2	2	2	1	2	2	2	2
STM05	50	test	left	128	-35	2	21	Female	Shona	0 cups	None	0.9	1.6	1.3	Right	11h30 09/10/2019	NA	4	5	3	4	"Q1: started with right arm, more of a shock so more concerned. Q2: Based on what the computer said, felt more pain on that side".	2	2	2	2	2	2	2	2	2	2	2	2	2	2	2	2	2	1	2	2	2	2	1	2	2	2	2
STM05	50	test	left	BR	-40	2	21	Female	Shona	0 cups	None	0.9	1.6	1.3	Right	11h30 09/10/2019	NA	4	5	3	4	"Q1: started with right arm, more of a shock so more concerned. Q2: Based on what the computer said, felt more pain on that side".	2	2	2	2	2	2	2	2	2	2	2	2	2	2	2	2	2	1	2	2	2	2	1	2	2	2	2
STM05	50	test	left	VFF	-39	2	21	Female	Shona	0 cups	None	0.9	1.6	1.3	Right	11h30 09/10/2019	NA	4	5	3	4	"Q1: started with right arm, more of a shock so more concerned. Q2: Based on what the computer said, felt more pain on that side".	2	2	2	2	2	2	2	2	2	2	2	2	2	2	2	2	2	1	2	2	2	2	1	2	2	2	2
STM05	50	test	left	256	-15	2	21	Female	Shona	0 cups	None	0.9	1.6	1.3	Right	11h30 09/10/2019	NA	4	5	3	4	"Q1: started with right arm, more of a shock so more concerned. Q2: Based on what the computer said, felt more pain on that side".	2	2	2	2	2	2	2	2	2	2	2	2	2	2	2	2	2	1	2	2	2	2	1	2	2	2	2
STM05	50	test	left	CW	-48	2	21	Female	Shona	0 cups	None	0.9	1.6	1.3	Right	11h30 09/10/2019	NA	4	5	3	4	"Q1: started with right arm, more of a shock so more concerned. Q2: Based on what the computer said, felt more pain on that side".	2	2	2	2	2	2	2	2	2	2	2	2	2	2	2	2	2	1	2	2	2	2	1	2	2	2	2
STM05	50	test	left	estim	10	2	21	Female	Shona	0 cups	None	0.9	1.6	1.3	Right	11h30 09/10/2019	NA	4	5	3	4	"Q1: started with right arm, more of a shock so more concerned. Q2: Based on what the computer said, felt more pain on that side".	2	2	2	2	2	2	2	2	2	2	2	2	2	2	2	2	2	1	2	2	2	2	1	2	2	2	2
STM05	56	test	right	128	-40	2	21	Female	Shona	0 cups	None	0.9	1.6	1.3	Right	11h30 09/10/2019	NA	4	5	3	4	"Q1: started with right arm, more of a shock so more concerned. Q2: Based on what the computer said, felt more pain on that side".	2	2	2	2	2	2	2	2	2	2	2	2	2	2	2	2	2	1	2	2	2	2	1	2	2	2	2
STM05	56	test	right	estim	-10	2	21	Female	Shona	0 cups	None	0.9	1.6	1.3	Right	11h30 09/10/2019	NA	4	5	3	4	"Q1: started with right arm, more of a shock so more concerned. Q2: Based on what the computer said, felt more pain on that side".	2	2	2	2	2	2	2	2	2	2	2	2	2	2	2	2	2	1	2	2	2	2	1	2	2	2	2
STM05	56	test	right	BR	-45	2	21	Female	Shona	0 cups	None	0.9	1.6	1.3	Right	11h30 09/10/2019	NA	4	5	3	4	"Q1: started with right arm, more of a shock so more concerned. Q2: Based on what the computer said, felt more pain on that side".	2	2	2	2	2	2	2	2	2	2	2	2	2	2	2	2	2	1	2	2	2	2	1	2	2	2	2
STM05	56	test	right	CW	-47	2	21	Female	Shona	0 cups	None	0.9	1.6	1.3	Right	11h30 09/10/2019	NA	4	5	3	4	"Q1: started with right arm, more of a shock so more concerned. Q2: Based on what the computer said, felt more pain on that side".	2	2	2	2	2	2	2	2	2	2	2	2	2	2	2	2	2	1	2	2	2	2	1	2	2	2	2
STM05	56	test	right	VFF	-49	2	21	Female	Shona	0 cups	None	0.9	1.6	1.3	Right	11h30 09/10/2019	NA	4	5	3	4	"Q1: started with right arm, more of a shock so more concerned. Q2: Based on what the computer said, felt more pain on that side".	2	2	2	2	2	2	2	2	2	2	2	2	2	2	2	2	2	1	2	2	2	2	1	2	2	2	2
STM05	56	test	right	256	-35	2	21	Female	Shona	0 cups	None	0.9	1.6	1.3	Right	11h30 09/10/2019	NA	4	5	3	4	"Q1: started with right arm, more of a shock so more concerned. Q2: Based on what the computer said, felt more pain on that side".	2	2	2	2	2	2	2	2	2	2	2	2	2	2	2	2	2	1	2	2	2	2	1	2	2	2	2
STM05	56	test	left	128	-20	2	21	Female	Shona	0 cups	None	0.9	1.6	1.3	Right	11h30 09/10/2019	NA	4	5	3	4	"Q1: started with right arm, more of a shock so more concerned. Q2: Based on what the computer said, felt more pain on that side".	2	2	2	2	2	2	2	2	2	2	2	2	2	2	2	2	2	1	2	2	2	2	1	2	2	2	2
STM05	56	test	left	estim	1	2	21	Female	Shona	0 cups	None	0.9	1.6	1.3	Right	11h30 09/10/2019	NA	4	5	3	4	"Q1: started with right arm, more of a shock so more concerned. Q2: Based on what the computer said, felt more pain on that side".	2	2	2	2	2	2	2	2	2	2	2	2	2	2	2	2	2	1	2	2	2	2	1	2	2	2	2
STM05	56	test	left	BR	-45	2	21	Female	Shona	0 cups	None	0.9	1.6	1.3	Right	11h30 09/10/2019	NA	4	5	3	4	"Q1: started with right arm, more of a shock so more concerned. Q2: Based on what the computer said, felt more pain on that side".	2	2	2	2	2	2	2	2	2	2	2	2	2	2	2	2	2	1	2	2	2	2	1	2	2	2	2
STM05	56	test	left	CW	-46	2	21	Female	Shona	0 cups	None	0.9	1.6	1.3	Right	11h30 09/10/2019	NA	4	5	3	4	"Q1: started with right arm, more of a shock so more concerned. Q2: Based on what the computer said, felt more pain on that side".	2	2	2	2	2	2	2	2	2	2	2	2	2	2	2	2	2	1	2	2	2	2	1	2	2	2	2
STM05	56	test	left	VFF	-48	2	21	Female	Shona	0 cups	None	0.9	1.6	1.3	Right	11h30 09/10/2019	NA	4	5	3	4	"Q1: started with right arm, more of a shock so more concerned. Q2: Based on what the computer said, felt more pain on that side".	2	2	2	2	2	2	2	2	2	2	2	2	2	2	2	2	2	1	2	2	2	2	1	2	2	2	2
STM05	56	test	left	256	-5	2	21	Female	Shona	0 cups	None	0.9	1.6	1.3	Right	11h30 09/10/2019	NA	4	5	3	4	"Q1: started with right arm, more of a shock so more concerned. Q2: Based on what the computer said, felt more pain on that side".	2	2	2	2	2	2	2	2	2	2	2	2	2	2	2	2	2	1	2	2	2	2	1	2	2	2	2
STM05	60	test_sa	right	E	7	2	21	Female	Shona	0 cups	None	0.9	1.6	1.3	Right	11h30 09/10/2019	NA	4	5	3	4	"Q1: started with right arm, more of a shock so more concerned. Q2: Based on what the computer said, felt more pain on that side".	2	2	2	2	2	2	2	2	2	2	2	2	2	2	2	2	2	1	2	2	2	2	1	2	2	2	2
STM05	60	test_sa	right	A	6	2	21	Female	Shona	0 cups	None	0.9	1.6	1.3	Right	11h30 09/10/2019	NA	4	5	3	4	"Q1: started with right arm, more of a shock so more concerned. Q2: Based on what the computer said, felt more pain on that side".	2	2	2	2	2	2	2	2	2	2	2	2	2	2	2	2	2	1	2	2	2	2	1	2	2	2	2
STM05	60	test_sa	right	D	4	2	21	Female	Shona	0 cups	None	0.9	1.6	1.3	Right	11h30 09/10/2019	NA	4	5	3	4	"Q1: started with right arm, more of a shock so more concerned. Q2: Based on what the computer said, felt more pain on that side".	2	2	2	2	2	2	2	2	2	2	2	2	2	2	2	2	2	1	2	2	2	2	1	2	2	2	2
STM05	60	test_sa	right	H	5	2	21	Female	Shona	0 cups	None	0.9	1.6	1.3	Right	11h30 09/10/2019	NA	4	5	3	4	"Q1: started with right arm, more of a shock so more concerned. Q2: Based on what the computer said, felt more pain on that side".	2	2	2	2	2	2	2	2	2	2	2	2	2	2	2	2	2	1	2	2	2	2	1	2	2	2	2
STM05	60	test_sa	right	C	2	2	21	Female	Shona	0 cups	None	0.9	1.6	1.3	Right	11h30 09/10/2019	NA	4	5	3	4	"Q1: started with right arm, more of a shock so more concerned. Q2: Based on what the computer said, felt more pain on that side".	2	2	2	2	2	2	2	2	2	2	2	2	2	2	2	2	2	1	2	2	2	2	1	2	2	2	2
STM05	60	test_sa	right	G	1	2	21	Female	Shona	0 cups	None	0.9	1.6	1.3	Right	11h30 09/10/2019	NA	4	5	3	4	"Q1: started with right arm, more of a shock so more concerned. Q2: Based on what the computer said, felt more pain on that side".	2	2	2	2	2	2	2	2	2	2	2	2	2	2	2	2	2	1	2	2	2	2	1	2	2	2	2
STM05	60	test_sa	right	B	2	2	21	Female	Shona	0 cups	None	0.9	1.6	1.3	Right	11h30 09/10/2019	NA	4	5	3	4	"Q1: started with right arm, more of a shock so more concerned. Q2: Based on what the computer said, felt more pain on that side".	2	2	2	2	2	2	2	2	2	2	2	2	2	2	2	2	2	1	2	2	2	2	1	2	2	2	2
STM05	60	test_sa	right	F	3	2	21	Female	Shona	0 cups	None	0.9	1.6	1.3	Right	11h30 09/10/2019	NA	4	5	3	4	"Q1: started with right arm, more of a shock so more concerned. Q2: Based on what the computer said, felt more pain on that side".	2	2	2	2	2	2	2	2	2	2	2	2	2	2	2	2	2	1	2	2	2	2	1	2	2	2	2
STM05	60	test_sa	left	E	6	2	21	Female	Shona	0 cups	None	0.9	1.6	1.3	Right	11h30 09/10/2019	NA	4	5	3	4	"Q1: started with right arm, more of a shock so more concerned. Q2: Based on what the computer said, felt more pain on that side".	2	2	2	2	2	2	2	2	2	2	2	2	2	2	2	2	2	1	2	2	2	2	1	2	2	2	2
STM05	60	test_sa	left	A	5	2	21	Female	Shona	0 cups	None	0.9	1.6	1.3	Right	11h30 09/10/2019	NA	4	5	3	4	"Q1: started with right arm, more of a shock so more concerned. Q2: Based on what the computer said, felt more pain on that side".	2	2	2	2	2	2	2	2	2	2	2	2	2	2	2	2	2	1	2	2	2	2	1	2	2	2	2
STM05	60	test_sa	left	D	2	2	21	Female	Shona	0 cups	None	0.9	1.6	1.3	Right	11h30 09/10/2019	NA	4	5	3	4	"Q1: started with right arm, more of a shock so more concerned. Q2: Based on what the computer said, felt more pain on that side".	2	2	2	2	2	2	2	2	2	2	2	2	2	2	2	2	2	1	2	2	2	2	1	2	2	2	2
STM05	60	test_sa	left	H	6	2	21	Female	Shona	0 cups	None	0.9	1.6	1.3	Right	11h30 09/10/2019	NA	4	5	3	4	"Q1: started with right arm, more of a shock so more concerned. Q2: Based on what the computer said, felt more pain on that side".	2	2	2	2	2	2	2	2	2	2	2	2	2	2	2	2	2	1	2	2	2	2	1	2	2	2	2
STM05	60	test_sa	left	C	1	2	21	Female	Shona	0 cups	None	0.9	1.6	1.3	Right	11h30 09/10/2019	NA	4	5	3	4	"Q1: started with right arm, more of a shock so more concerned. Q2: Based on what the computer said, felt more pain on that side".	2	2	2	2	2	2	2	2	2	2	2	2	2	2	2	2	2	1	2	2	2	2	1	2	2	2	2
STM05	60	test_sa	left	G	2	2	21	Female	Shona	0 cups	None	0.9	1.6	1.3	Right	11h30 09/10/2019	NA	4	5	3	4	"Q1: started with right arm, more of a shock so more concerned. Q2: Based on what the computer said, felt more pain on that side".	2	2	2	2	2	2	2	2	2	2	2	2	2	2	2	2	2	1	2	2	2	2	1	2	2	2	2
STM05	60	test_sa	left	B	3	2	21	Female	Shona	0 cups	None	0.9	1.6	1.3	Right	11h30 09/10/2019	NA	4	5	3	4	"Q1: started with right arm, more of a shock so more concerned. Q2: Based on what the computer said, felt more pain on that side".	2	2	2	2	2	2	2	2	2	2	2	2	2	2	2	2	2	1	2	2	2	2	1	2	2	2	2
STM05	60	test_sa	left	F	2	2	21	Female	Shona	0 cups	None	0.9	1.6	1.3	Right	11h30 09/10/2019	NA	4	5	3	4	"Q1: started with right arm, more of a shock so more concerned. Q2: Based on what the computer said, felt more pain on that side".	2	2	2	2	2	2	2	2	2	2	2	2	2	2	2	2	2	1	2	2	2	2	1	2	2	2	2
STM06	15	orientation	right	CW	-40	1	22	Female	Englsih	0 cups	None	1.1	1.1	1.1	Right	15h00 14/10/2019	NA	3	2	3	3	"Right arm felt more painful than left. However, was equally anxious because of pain intensity"	1	2	2	2	2	2	2	2	2	2	2	2	2	2	2	2	1	1	2	1	2	1	2	2	2	2	2
STM06	15	orientation	right	BR	-35	1	22	Female	Englsih	0 cups	None	1.1	1.1	1.1	Right	15h00 14/10/2019	NA	3	2	3	3	"Right arm felt more painful than left. However, was equally anxious because of pain intensity"	1	2	2	2	2	2	2	2	2	2	2	2	2	2	2	2	1	1	2	1	2	1	2	2	2	2	2
STM06	15	orientation	right	VFF	-30	1	22	Female	Englsih	0 cups	None	1.1	1.1	1.1	Right	15h00 14/10/2019	NA	3	2	3	3	"Right arm felt more painful than left. However, was equally anxious because of pain intensity"	1	2	2	2	2	2	2	2	2	2	2	2	2	2	2	2	1	1	2	1	2	1	2	2	2	2	2
STM06	15	orientation	right	128	-25	1	22	Female	Englsih	0 cups	None	1.1	1.1	1.1	Right	15h00 14/10/2019	NA	3	2	3	3	"Right arm felt more painful than left. However, was equally anxious because of pain intensity"	1	2	2	2	2	2	2	2	2	2	2	2	2	2	2	2	1	1	2	1	2	1	2	2	2	2	2
STM06	15	orientation	right	256	-25	1	22	Female	Englsih	0 cups	None	1.1	1.1	1.1	Right	15h00 14/10/2019	NA	3	2	3	3	"Right arm felt more painful than left. However, was equally anxious because of pain intensity"	1	2	2	2	2	2	2	2	2	2	2	2	2	2	2	2	1	1	2	1	2	1	2	2	2	2	2
STM06	15	orientation	right	estim	NA	1	22	Female	Englsih	0 cups	None	1.1	1.1	1.1	Right	15h00 14/10/2019	NA	3	2	3	3	"Right arm felt more painful than left. However, was equally anxious because of pain intensity"	1	2	2	2	2	2	2	2	2	2	2	2	2	2	2	2	1	1	2	1	2	1	2	2	2	2	2
STM06	15	orientation	left	CW	-35	1	22	Female	Englsih	0 cups	None	1.1	1.1	1.1	Right	15h00 14/10/2019	NA	3	2	3	3	"Right arm felt more painful than left. However, was equally anxious because of pain intensity"	1	2	2	2	2	2	2	2	2	2	2	2	2	2	2	2	1	1	2	1	2	1	2	2	2	2	2
STM06	15	orientation	left	BR	-35	1	22	Female	Englsih	0 cups	None	1.1	1.1	1.1	Right	15h00 14/10/2019	NA	3	2	3	3	"Right arm felt more painful than left. However, was equally anxious because of pain intensity"	1	2	2	2	2	2	2	2	2	2	2	2	2	2	2	2	1	1	2	1	2	1	2	2	2	2	2
STM06	15	orientation	left	VFF	-30	1	22	Female	Englsih	0 cups	None	1.1	1.1	1.1	Right	15h00 14/10/2019	NA	3	2	3	3	"Right arm felt more painful than left. However, was equally anxious because of pain intensity"	1	2	2	2	2	2	2	2	2	2	2	2	2	2	2	2	1	1	2	1	2	1	2	2	2	2	2
STM06	15	orientation	left	128	-25	1	22	Female	Englsih	0 cups	None	1.1	1.1	1.1	Right	15h00 14/10/2019	NA	3	2	3	3	"Right arm felt more painful than left. However, was equally anxious because of pain intensity"	1	2	2	2	2	2	2	2	2	2	2	2	2	2	2	2	1	1	2	1	2	1	2	2	2	2	2
STM06	15	orientation	left	256	-20	1	22	Female	Englsih	0 cups	None	1.1	1.1	1.1	Right	15h00 14/10/2019	NA	3	2	3	3	"Right arm felt more painful than left. However, was equally anxious because of pain intensity"	1	2	2	2	2	2	2	2	2	2	2	2	2	2	2	2	1	1	2	1	2	1	2	2	2	2	2
STM06	15	orientation	left	estim	NA	1	22	Female	Englsih	0 cups	None	1.1	1.1	1.1	Right	15h00 14/10/2019	NA	3	2	3	3	"Right arm felt more painful than left. However, was equally anxious because of pain intensity"	1	2	2	2	2	2	2	2	2	2	2	2	2	2	2	2	1	1	2	1	2	1	2	2	2	2	2
STM06	6	baseline	right	BR	-40	1	22	Female	Englsih	0 cups	None	1.1	1.1	1.1	Right	15h00 14/10/2019	NA	3	2	3	3	"Right arm felt more painful than left. However, was equally anxious because of pain intensity"	1	2	2	2	2	2	2	2	2	2	2	2	2	2	2	2	1	1	2	1	2	1	2	2	2	2	2
STM06	6	baseline	right	CW	-35	1	22	Female	Englsih	0 cups	None	1.1	1.1	1.1	Right	15h00 14/10/2019	NA	3	2	3	3	"Right arm felt more painful than left. However, was equally anxious because of pain intensity"	1	2	2	2	2	2	2	2	2	2	2	2	2	2	2	2	1	1	2	1	2	1	2	2	2	2	2
STM06	6	baseline	right	128	-40	1	22	Female	Englsih	0 cups	None	1.1	1.1	1.1	Right	15h00 14/10/2019	NA	3	2	3	3	"Right arm felt more painful than left. However, was equally anxious because of pain intensity"	1	2	2	2	2	2	2	2	2	2	2	2	2	2	2	2	1	1	2	1	2	1	2	2	2	2	2
STM06	6	baseline	right	VFF	-35	1	22	Female	Englsih	0 cups	None	1.1	1.1	1.1	Right	15h00 14/10/2019	NA	3	2	3	3	"Right arm felt more painful than left. However, was equally anxious because of pain intensity"	1	2	2	2	2	2	2	2	2	2	2	2	2	2	2	2	1	1	2	1	2	1	2	2	2	2	2
STM06	6	baseline	right	estim	10	1	22	Female	Englsih	0 cups	None	1.1	1.1	1.1	Right	15h00 14/10/2019	NA	3	2	3	3	"Right arm felt more painful than left. However, was equally anxious because of pain intensity"	1	2	2	2	2	2	2	2	2	2	2	2	2	2	2	2	1	1	2	1	2	1	2	2	2	2	2
STM06	6	baseline	right	256	-10	1	22	Female	Englsih	0 cups	None	1.1	1.1	1.1	Right	15h00 14/10/2019	NA	3	2	3	3	"Right arm felt more painful than left. However, was equally anxious because of pain intensity"	1	2	2	2	2	2	2	2	2	2	2	2	2	2	2	2	1	1	2	1	2	1	2	2	2	2	2
STM06	6	baseline	left	BR	-40	1	22	Female	Englsih	0 cups	None	1.1	1.1	1.1	Right	15h00 14/10/2019	NA	3	2	3	3	"Right arm felt more painful than left. However, was equally anxious because of pain intensity"	1	2	2	2	2	2	2	2	2	2	2	2	2	2	2	2	1	1	2	1	2	1	2	2	2	2	2
STM06	6	baseline	left	CW	-35	1	22	Female	Englsih	0 cups	None	1.1	1.1	1.1	Right	15h00 14/10/2019	NA	3	2	3	3	"Right arm felt more painful than left. However, was equally anxious because of pain intensity"	1	2	2	2	2	2	2	2	2	2	2	2	2	2	2	2	1	1	2	1	2	1	2	2	2	2	2
STM06	6	baseline	left	128	-25	1	22	Female	Englsih	0 cups	None	1.1	1.1	1.1	Right	15h00 14/10/2019	NA	3	2	3	3	"Right arm felt more painful than left. However, was equally anxious because of pain intensity"	1	2	2	2	2	2	2	2	2	2	2	2	2	2	2	2	1	1	2	1	2	1	2	2	2	2	2
STM06	6	baseline	left	VFF	-35	1	22	Female	Englsih	0 cups	None	1.1	1.1	1.1	Right	15h00 14/10/2019	NA	3	2	3	3	"Right arm felt more painful than left. However, was equally anxious because of pain intensity"	1	2	2	2	2	2	2	2	2	2	2	2	2	2	2	2	1	1	2	1	2	1	2	2	2	2	2
STM06	6	baseline	left	estim	10	1	22	Female	Englsih	0 cups	None	1.1	1.1	1.1	Right	15h00 14/10/2019	NA	3	2	3	3	"Right arm felt more painful than left. However, was equally anxious because of pain intensity"	1	2	2	2	2	2	2	2	2	2	2	2	2	2	2	2	1	1	2	1	2	1	2	2	2	2	2
STM06	6	baseline	left	256	-10	1	22	Female	Englsih	0 cups	None	1.1	1.1	1.1	Right	15h00 14/10/2019	NA	3	2	3	3	"Right arm felt more painful than left. However, was equally anxious because of pain intensity"	1	2	2	2	2	2	2	2	2	2	2	2	2	2	2	2	1	1	2	1	2	1	2	2	2	2	2
STM06	4	baseline	right	128	-20	1	22	Female	Englsih	0 cups	None	1.1	1.1	1.1	Right	15h00 14/10/2019	NA	3	2	3	3	"Right arm felt more painful than left. However, was equally anxious because of pain intensity"	1	2	2	2	2	2	2	2	2	2	2	2	2	2	2	2	1	1	2	1	2	1	2	2	2	2	2
STM06	4	baseline	right	256	-20	1	22	Female	Englsih	0 cups	None	1.1	1.1	1.1	Right	15h00 14/10/2019	NA	3	2	3	3	"Right arm felt more painful than left. However, was equally anxious because of pain intensity"	1	2	2	2	2	2	2	2	2	2	2	2	2	2	2	2	1	1	2	1	2	1	2	2	2	2	2
STM06	4	baseline	right	VFF	-40	1	22	Female	Englsih	0 cups	None	1.1	1.1	1.1	Right	15h00 14/10/2019	NA	3	2	3	3	"Right arm felt more painful than left. However, was equally anxious because of pain intensity"	1	2	2	2	2	2	2	2	2	2	2	2	2	2	2	2	1	1	2	1	2	1	2	2	2	2	2
STM06	4	baseline	right	BR	-40	1	22	Female	Englsih	0 cups	None	1.1	1.1	1.1	Right	15h00 14/10/2019	NA	3	2	3	3	"Right arm felt more painful than left. However, was equally anxious because of pain intensity"	1	2	2	2	2	2	2	2	2	2	2	2	2	2	2	2	1	1	2	1	2	1	2	2	2	2	2
STM06	4	baseline	right	CW	-35	1	22	Female	Englsih	0 cups	None	1.1	1.1	1.1	Right	15h00 14/10/2019	NA	3	2	3	3	"Right arm felt more painful than left. However, was equally anxious because of pain intensity"	1	2	2	2	2	2	2	2	2	2	2	2	2	2	2	2	1	1	2	1	2	1	2	2	2	2	2
STM06	4	baseline	right	estim	10	1	22	Female	Englsih	0 cups	None	1.1	1.1	1.1	Right	15h00 14/10/2019	NA	3	2	3	3	"Right arm felt more painful than left. However, was equally anxious because of pain intensity"	1	2	2	2	2	2	2	2	2	2	2	2	2	2	2	2	1	1	2	1	2	1	2	2	2	2	2
STM06	4	baseline	left	128	-25	1	22	Female	Englsih	0 cups	None	1.1	1.1	1.1	Right	15h00 14/10/2019	NA	3	2	3	3	"Right arm felt more painful than left. However, was equally anxious because of pain intensity"	1	2	2	2	2	2	2	2	2	2	2	2	2	2	2	2	1	1	2	1	2	1	2	2	2	2	2
STM06	4	baseline	left	256	-20	1	22	Female	Englsih	0 cups	None	1.1	1.1	1.1	Right	15h00 14/10/2019	NA	3	2	3	3	"Right arm felt more painful than left. However, was equally anxious because of pain intensity"	1	2	2	2	2	2	2	2	2	2	2	2	2	2	2	2	1	1	2	1	2	1	2	2	2	2	2
STM06	4	baseline	left	VFF	-40	1	22	Female	Englsih	0 cups	None	1.1	1.1	1.1	Right	15h00 14/10/2019	NA	3	2	3	3	"Right arm felt more painful than left. However, was equally anxious because of pain intensity"	1	2	2	2	2	2	2	2	2	2	2	2	2	2	2	2	1	1	2	1	2	1	2	2	2	2	2
STM06	4	baseline	left	BR	-40	1	22	Female	Englsih	0 cups	None	1.1	1.1	1.1	Right	15h00 14/10/2019	NA	3	2	3	3	"Right arm felt more painful than left. However, was equally anxious because of pain intensity"	1	2	2	2	2	2	2	2	2	2	2	2	2	2	2	2	1	1	2	1	2	1	2	2	2	2	2
STM06	4	baseline	left	CW	-35	1	22	Female	Englsih	0 cups	None	1.1	1.1	1.1	Right	15h00 14/10/2019	NA	3	2	3	3	"Right arm felt more painful than left. However, was equally anxious because of pain intensity"	1	2	2	2	2	2	2	2	2	2	2	2	2	2	2	2	1	1	2	1	2	1	2	2	2	2	2
STM06	4	baseline	left	estim	12	1	22	Female	Englsih	0 cups	None	1.1	1.1	1.1	Right	15h00 14/10/2019	NA	3	2	3	3	"Right arm felt more painful than left. However, was equally anxious because of pain intensity"	1	2	2	2	2	2	2	2	2	2	2	2	2	2	2	2	1	1	2	1	2	1	2	2	2	2	2
STM06	2	baseline	right	128	-25	1	22	Female	Englsih	0 cups	None	1.1	1.1	1.1	Right	15h00 14/10/2019	NA	3	2	3	3	"Right arm felt more painful than left. However, was equally anxious because of pain intensity"	1	2	2	2	2	2	2	2	2	2	2	2	2	2	2	2	1	1	2	1	2	1	2	2	2	2	2
STM06	2	baseline	right	CW	-40	1	22	Female	Englsih	0 cups	None	1.1	1.1	1.1	Right	15h00 14/10/2019	NA	3	2	3	3	"Right arm felt more painful than left. However, was equally anxious because of pain intensity"	1	2	2	2	2	2	2	2	2	2	2	2	2	2	2	2	1	1	2	1	2	1	2	2	2	2	2
STM06	2	baseline	right	estim	10	1	22	Female	Englsih	0 cups	None	1.1	1.1	1.1	Right	15h00 14/10/2019	NA	3	2	3	3	"Right arm felt more painful than left. However, was equally anxious because of pain intensity"	1	2	2	2	2	2	2	2	2	2	2	2	2	2	2	2	1	1	2	1	2	1	2	2	2	2	2
STM06	2	baseline	right	256	-10	1	22	Female	Englsih	0 cups	None	1.1	1.1	1.1	Right	15h00 14/10/2019	NA	3	2	3	3	"Right arm felt more painful than left. However, was equally anxious because of pain intensity"	1	2	2	2	2	2	2	2	2	2	2	2	2	2	2	2	1	1	2	1	2	1	2	2	2	2	2
STM06	2	baseline	right	VFF	-25	1	22	Female	Englsih	0 cups	None	1.1	1.1	1.1	Right	15h00 14/10/2019	NA	3	2	3	3	"Right arm felt more painful than left. However, was equally anxious because of pain intensity"	1	2	2	2	2	2	2	2	2	2	2	2	2	2	2	2	1	1	2	1	2	1	2	2	2	2	2
STM06	2	baseline	right	BR	-40	1	22	Female	Englsih	0 cups	None	1.1	1.1	1.1	Right	15h00 14/10/2019	NA	3	2	3	3	"Right arm felt more painful than left. However, was equally anxious because of pain intensity"	1	2	2	2	2	2	2	2	2	2	2	2	2	2	2	2	1	1	2	1	2	1	2	2	2	2	2
STM06	2	baseline	left	128	-25	1	22	Female	Englsih	0 cups	None	1.1	1.1	1.1	Right	15h00 14/10/2019	NA	3	2	3	3	"Right arm felt more painful than left. However, was equally anxious because of pain intensity"	1	2	2	2	2	2	2	2	2	2	2	2	2	2	2	2	1	1	2	1	2	1	2	2	2	2	2
STM06	2	baseline	left	CW	-40	1	22	Female	Englsih	0 cups	None	1.1	1.1	1.1	Right	15h00 14/10/2019	NA	3	2	3	3	"Right arm felt more painful than left. However, was equally anxious because of pain intensity"	1	2	2	2	2	2	2	2	2	2	2	2	2	2	2	2	1	1	2	1	2	1	2	2	2	2	2
STM06	2	baseline	left	estim	15	1	22	Female	Englsih	0 cups	None	1.1	1.1	1.1	Right	15h00 14/10/2019	NA	3	2	3	3	"Right arm felt more painful than left. However, was equally anxious because of pain intensity"	1	2	2	2	2	2	2	2	2	2	2	2	2	2	2	2	1	1	2	1	2	1	2	2	2	2	2
STM06	2	baseline	left	256	-25	1	22	Female	Englsih	0 cups	None	1.1	1.1	1.1	Right	15h00 14/10/2019	NA	3	2	3	3	"Right arm felt more painful than left. However, was equally anxious because of pain intensity"	1	2	2	2	2	2	2	2	2	2	2	2	2	2	2	2	1	1	2	1	2	1	2	2	2	2	2
STM06	2	baseline	left	VFF	-30	1	22	Female	Englsih	0 cups	None	1.1	1.1	1.1	Right	15h00 14/10/2019	NA	3	2	3	3	"Right arm felt more painful than left. However, was equally anxious because of pain intensity"	1	2	2	2	2	2	2	2	2	2	2	2	2	2	2	2	1	1	2	1	2	1	2	2	2	2	2
STM06	2	baseline	left	BR	-40	1	22	Female	Englsih	0 cups	None	1.1	1.1	1.1	Right	15h00 14/10/2019	NA	3	2	3	3	"Right arm felt more painful than left. However, was equally anxious because of pain intensity"	1	2	2	2	2	2	2	2	2	2	2	2	2	2	2	2	1	1	2	1	2	1	2	2	2	2	2
STM06	0	hfs	right	hfs_train	15	1	22	Female	Englsih	0 cups	None	1.1	1.1	1.1	Right	15h00 14/10/2019	NA	3	2	3	3	"Right arm felt more painful than left. However, was equally anxious because of pain intensity"	1	2	2	2	2	2	2	2	2	2	2	2	2	2	2	2	1	1	2	1	2	1	2	2	2	2	2
STM06	0	hfs	right	hfs_train	17	1	22	Female	Englsih	0 cups	None	1.1	1.1	1.1	Right	15h00 14/10/2019	NA	3	2	3	3	"Right arm felt more painful than left. However, was equally anxious because of pain intensity"	1	2	2	2	2	2	2	2	2	2	2	2	2	2	2	2	1	1	2	1	2	1	2	2	2	2	2
STM06	0	hfs	right	hfs_train	18	1	22	Female	Englsih	0 cups	None	1.1	1.1	1.1	Right	15h00 14/10/2019	NA	3	2	3	3	"Right arm felt more painful than left. However, was equally anxious because of pain intensity"	1	2	2	2	2	2	2	2	2	2	2	2	2	2	2	2	1	1	2	1	2	1	2	2	2	2	2
STM06	0	hfs	right	hfs_train	21	1	22	Female	Englsih	0 cups	None	1.1	1.1	1.1	Right	15h00 14/10/2019	NA	3	2	3	3	"Right arm felt more painful than left. However, was equally anxious because of pain intensity"	1	2	2	2	2	2	2	2	2	2	2	2	2	2	2	2	1	1	2	1	2	1	2	2	2	2	2
STM06	0	hfs	right	hfs_train	21	1	22	Female	Englsih	0 cups	None	1.1	1.1	1.1	Right	15h00 14/10/2019	NA	3	2	3	3	"Right arm felt more painful than left. However, was equally anxious because of pain intensity"	1	2	2	2	2	2	2	2	2	2	2	2	2	2	2	2	1	1	2	1	2	1	2	2	2	2	2
STM06	0	hfs	left	hfs_train	17	1	22	Female	Englsih	0 cups	None	1.1	1.1	1.1	Right	15h00 14/10/2019	NA	3	2	3	3	"Right arm felt more painful than left. However, was equally anxious because of pain intensity"	1	2	2	2	2	2	2	2	2	2	2	2	2	2	2	2	1	1	2	1	2	1	2	2	2	2	2
STM06	0	hfs	left	hfs_train	18	1	22	Female	Englsih	0 cups	None	1.1	1.1	1.1	Right	15h00 14/10/2019	NA	3	2	3	3	"Right arm felt more painful than left. However, was equally anxious because of pain intensity"	1	2	2	2	2	2	2	2	2	2	2	2	2	2	2	2	1	1	2	1	2	1	2	2	2	2	2
STM06	0	hfs	left	hfs_train	19	1	22	Female	Englsih	0 cups	None	1.1	1.1	1.1	Right	15h00 14/10/2019	NA	3	2	3	3	"Right arm felt more painful than left. However, was equally anxious because of pain intensity"	1	2	2	2	2	2	2	2	2	2	2	2	2	2	2	2	1	1	2	1	2	1	2	2	2	2	2
STM06	0	hfs	left	hfs_train	21	1	22	Female	Englsih	0 cups	None	1.1	1.1	1.1	Right	15h00 14/10/2019	NA	3	2	3	3	"Right arm felt more painful than left. However, was equally anxious because of pain intensity"	1	2	2	2	2	2	2	2	2	2	2	2	2	2	2	2	1	1	2	1	2	1	2	2	2	2	2
STM06	0	hfs	left	hfs_train	22	1	22	Female	Englsih	0 cups	None	1.1	1.1	1.1	Right	15h00 14/10/2019	NA	3	2	3	3	"Right arm felt more painful than left. However, was equally anxious because of pain intensity"	1	2	2	2	2	2	2	2	2	2	2	2	2	2	2	2	1	1	2	1	2	1	2	2	2	2	2
STM06	20	test	right	128	-20	1	22	Female	Englsih	0 cups	None	1.1	1.1	1.1	Right	15h00 14/10/2019	NA	3	2	3	3	"Right arm felt more painful than left. However, was equally anxious because of pain intensity"	1	2	2	2	2	2	2	2	2	2	2	2	2	2	2	2	1	1	2	1	2	1	2	2	2	2	2
STM06	20	test	right	256	-18	1	22	Female	Englsih	0 cups	None	1.1	1.1	1.1	Right	15h00 14/10/2019	NA	3	2	3	3	"Right arm felt more painful than left. However, was equally anxious because of pain intensity"	1	2	2	2	2	2	2	2	2	2	2	2	2	2	2	2	1	1	2	1	2	1	2	2	2	2	2
STM06	20	test	right	BR	-40	1	22	Female	Englsih	0 cups	None	1.1	1.1	1.1	Right	15h00 14/10/2019	NA	3	2	3	3	"Right arm felt more painful than left. However, was equally anxious because of pain intensity"	1	2	2	2	2	2	2	2	2	2	2	2	2	2	2	2	1	1	2	1	2	1	2	2	2	2	2
STM06	20	test	right	VFF	-35	1	22	Female	Englsih	0 cups	None	1.1	1.1	1.1	Right	15h00 14/10/2019	NA	3	2	3	3	"Right arm felt more painful than left. However, was equally anxious because of pain intensity"	1	2	2	2	2	2	2	2	2	2	2	2	2	2	2	2	1	1	2	1	2	1	2	2	2	2	2
STM06	20	test	right	estim	10	1	22	Female	Englsih	0 cups	None	1.1	1.1	1.1	Right	15h00 14/10/2019	NA	3	2	3	3	"Right arm felt more painful than left. However, was equally anxious because of pain intensity"	1	2	2	2	2	2	2	2	2	2	2	2	2	2	2	2	1	1	2	1	2	1	2	2	2	2	2
STM06	20	test	right	CW	-40	1	22	Female	Englsih	0 cups	None	1.1	1.1	1.1	Right	15h00 14/10/2019	NA	3	2	3	3	"Right arm felt more painful than left. However, was equally anxious because of pain intensity"	1	2	2	2	2	2	2	2	2	2	2	2	2	2	2	2	1	1	2	1	2	1	2	2	2	2	2
STM06	20	test	left	128	-25	1	22	Female	Englsih	0 cups	None	1.1	1.1	1.1	Right	15h00 14/10/2019	NA	3	2	3	3	"Right arm felt more painful than left. However, was equally anxious because of pain intensity"	1	2	2	2	2	2	2	2	2	2	2	2	2	2	2	2	1	1	2	1	2	1	2	2	2	2	2
STM06	20	test	left	256	-20	1	22	Female	Englsih	0 cups	None	1.1	1.1	1.1	Right	15h00 14/10/2019	NA	3	2	3	3	"Right arm felt more painful than left. However, was equally anxious because of pain intensity"	1	2	2	2	2	2	2	2	2	2	2	2	2	2	2	2	1	1	2	1	2	1	2	2	2	2	2
STM06	20	test	left	BR	-40	1	22	Female	Englsih	0 cups	None	1.1	1.1	1.1	Right	15h00 14/10/2019	NA	3	2	3	3	"Right arm felt more painful than left. However, was equally anxious because of pain intensity"	1	2	2	2	2	2	2	2	2	2	2	2	2	2	2	2	1	1	2	1	2	1	2	2	2	2	2
STM06	20	test	left	VFF	-40	1	22	Female	Englsih	0 cups	None	1.1	1.1	1.1	Right	15h00 14/10/2019	NA	3	2	3	3	"Right arm felt more painful than left. However, was equally anxious because of pain intensity"	1	2	2	2	2	2	2	2	2	2	2	2	2	2	2	2	1	1	2	1	2	1	2	2	2	2	2
STM06	20	test	left	estim	8	1	22	Female	Englsih	0 cups	None	1.1	1.1	1.1	Right	15h00 14/10/2019	NA	3	2	3	3	"Right arm felt more painful than left. However, was equally anxious because of pain intensity"	1	2	2	2	2	2	2	2	2	2	2	2	2	2	2	2	1	1	2	1	2	1	2	2	2	2	2
STM06	20	test	left	CW	-40	1	22	Female	Englsih	0 cups	None	1.1	1.1	1.1	Right	15h00 14/10/2019	NA	3	2	3	3	"Right arm felt more painful than left. However, was equally anxious because of pain intensity"	1	2	2	2	2	2	2	2	2	2	2	2	2	2	2	2	1	1	2	1	2	1	2	2	2	2	2
STM06	20	test_sa	right	E	6	1	22	Female	Englsih	0 cups	None	1.1	1.1	1.1	Right	15h00 14/10/2019	NA	3	2	3	3	"Right arm felt more painful than left. However, was equally anxious because of pain intensity"	1	2	2	2	2	2	2	2	2	2	2	2	2	2	2	2	1	1	2	1	2	1	2	2	2	2	2
STM06	20	test_sa	right	A	7	1	22	Female	Englsih	0 cups	None	1.1	1.1	1.1	Right	15h00 14/10/2019	NA	3	2	3	3	"Right arm felt more painful than left. However, was equally anxious because of pain intensity"	1	2	2	2	2	2	2	2	2	2	2	2	2	2	2	2	1	1	2	1	2	1	2	2	2	2	2
STM06	20	test_sa	right	D	3	1	22	Female	Englsih	0 cups	None	1.1	1.1	1.1	Right	15h00 14/10/2019	NA	3	2	3	3	"Right arm felt more painful than left. However, was equally anxious because of pain intensity"	1	2	2	2	2	2	2	2	2	2	2	2	2	2	2	2	1	1	2	1	2	1	2	2	2	2	2
STM06	20	test_sa	right	H	4	1	22	Female	Englsih	0 cups	None	1.1	1.1	1.1	Right	15h00 14/10/2019	NA	3	2	3	3	"Right arm felt more painful than left. However, was equally anxious because of pain intensity"	1	2	2	2	2	2	2	2	2	2	2	2	2	2	2	2	1	1	2	1	2	1	2	2	2	2	2
STM06	20	test_sa	right	C	2	1	22	Female	Englsih	0 cups	None	1.1	1.1	1.1	Right	15h00 14/10/2019	NA	3	2	3	3	"Right arm felt more painful than left. However, was equally anxious because of pain intensity"	1	2	2	2	2	2	2	2	2	2	2	2	2	2	2	2	1	1	2	1	2	1	2	2	2	2	2
STM06	20	test_sa	right	G	2	1	22	Female	Englsih	0 cups	None	1.1	1.1	1.1	Right	15h00 14/10/2019	NA	3	2	3	3	"Right arm felt more painful than left. However, was equally anxious because of pain intensity"	1	2	2	2	2	2	2	2	2	2	2	2	2	2	2	2	1	1	2	1	2	1	2	2	2	2	2
STM06	20	test_sa	right	B	2	1	22	Female	Englsih	0 cups	None	1.1	1.1	1.1	Right	15h00 14/10/2019	NA	3	2	3	3	"Right arm felt more painful than left. However, was equally anxious because of pain intensity"	1	2	2	2	2	2	2	2	2	2	2	2	2	2	2	2	1	1	2	1	2	1	2	2	2	2	2
STM06	20	test_sa	right	F	2	1	22	Female	Englsih	0 cups	None	1.1	1.1	1.1	Right	15h00 14/10/2019	NA	3	2	3	3	"Right arm felt more painful than left. However, was equally anxious because of pain intensity"	1	2	2	2	2	2	2	2	2	2	2	2	2	2	2	2	1	1	2	1	2	1	2	2	2	2	2
STM06	20	test_sa	left	E	2	1	22	Female	Englsih	0 cups	None	1.1	1.1	1.1	Right	15h00 14/10/2019	NA	3	2	3	3	"Right arm felt more painful than left. However, was equally anxious because of pain intensity"	1	2	2	2	2	2	2	2	2	2	2	2	2	2	2	2	1	1	2	1	2	1	2	2	2	2	2
STM06	20	test_sa	left	A	8	1	22	Female	Englsih	0 cups	None	1.1	1.1	1.1	Right	15h00 14/10/2019	NA	3	2	3	3	"Right arm felt more painful than left. However, was equally anxious because of pain intensity"	1	2	2	2	2	2	2	2	2	2	2	2	2	2	2	2	1	1	2	1	2	1	2	2	2	2	2
STM06	20	test_sa	left	D	2	1	22	Female	Englsih	0 cups	None	1.1	1.1	1.1	Right	15h00 14/10/2019	NA	3	2	3	3	"Right arm felt more painful than left. However, was equally anxious because of pain intensity"	1	2	2	2	2	2	2	2	2	2	2	2	2	2	2	2	1	1	2	1	2	1	2	2	2	2	2
STM06	20	test_sa	left	H	3	1	22	Female	Englsih	0 cups	None	1.1	1.1	1.1	Right	15h00 14/10/2019	NA	3	2	3	3	"Right arm felt more painful than left. However, was equally anxious because of pain intensity"	1	2	2	2	2	2	2	2	2	2	2	2	2	2	2	2	1	1	2	1	2	1	2	2	2	2	2
STM06	20	test_sa	left	C	1	1	22	Female	Englsih	0 cups	None	1.1	1.1	1.1	Right	15h00 14/10/2019	NA	3	2	3	3	"Right arm felt more painful than left. However, was equally anxious because of pain intensity"	1	2	2	2	2	2	2	2	2	2	2	2	2	2	2	2	1	1	2	1	2	1	2	2	2	2	2
STM06	20	test_sa	left	G	2	1	22	Female	Englsih	0 cups	None	1.1	1.1	1.1	Right	15h00 14/10/2019	NA	3	2	3	3	"Right arm felt more painful than left. However, was equally anxious because of pain intensity"	1	2	2	2	2	2	2	2	2	2	2	2	2	2	2	2	1	1	2	1	2	1	2	2	2	2	2
STM06	20	test_sa	left	B	2	1	22	Female	Englsih	0 cups	None	1.1	1.1	1.1	Right	15h00 14/10/2019	NA	3	2	3	3	"Right arm felt more painful than left. However, was equally anxious because of pain intensity"	1	2	2	2	2	2	2	2	2	2	2	2	2	2	2	2	1	1	2	1	2	1	2	2	2	2	2
STM06	20	test_sa	left	F	1	1	22	Female	Englsih	0 cups	None	1.1	1.1	1.1	Right	15h00 14/10/2019	NA	3	2	3	3	"Right arm felt more painful than left. However, was equally anxious because of pain intensity"	1	2	2	2	2	2	2	2	2	2	2	2	2	2	2	2	1	1	2	1	2	1	2	2	2	2	2
STM06	26	test	right	CW	-42	1	22	Female	Englsih	0 cups	None	1.1	1.1	1.1	Right	15h00 14/10/2019	NA	3	2	3	3	"Right arm felt more painful than left. However, was equally anxious because of pain intensity"	1	2	2	2	2	2	2	2	2	2	2	2	2	2	2	2	1	1	2	1	2	1	2	2	2	2	2
STM06	26	test	right	VFF	-40	1	22	Female	Englsih	0 cups	None	1.1	1.1	1.1	Right	15h00 14/10/2019	NA	3	2	3	3	"Right arm felt more painful than left. However, was equally anxious because of pain intensity"	1	2	2	2	2	2	2	2	2	2	2	2	2	2	2	2	1	1	2	1	2	1	2	2	2	2	2
STM06	26	test	right	256	-35	1	22	Female	Englsih	0 cups	None	1.1	1.1	1.1	Right	15h00 14/10/2019	NA	3	2	3	3	"Right arm felt more painful than left. However, was equally anxious because of pain intensity"	1	2	2	2	2	2	2	2	2	2	2	2	2	2	2	2	1	1	2	1	2	1	2	2	2	2	2
STM06	26	test	right	128	-35	1	22	Female	Englsih	0 cups	None	1.1	1.1	1.1	Right	15h00 14/10/2019	NA	3	2	3	3	"Right arm felt more painful than left. However, was equally anxious because of pain intensity"	1	2	2	2	2	2	2	2	2	2	2	2	2	2	2	2	1	1	2	1	2	1	2	2	2	2	2
STM06	26	test	right	estim	8	1	22	Female	Englsih	0 cups	None	1.1	1.1	1.1	Right	15h00 14/10/2019	NA	3	2	3	3	"Right arm felt more painful than left. However, was equally anxious because of pain intensity"	1	2	2	2	2	2	2	2	2	2	2	2	2	2	2	2	1	1	2	1	2	1	2	2	2	2	2
STM06	26	test	right	BR	-40	1	22	Female	Englsih	0 cups	None	1.1	1.1	1.1	Right	15h00 14/10/2019	NA	3	2	3	3	"Right arm felt more painful than left. However, was equally anxious because of pain intensity"	1	2	2	2	2	2	2	2	2	2	2	2	2	2	2	2	1	1	2	1	2	1	2	2	2	2	2
STM06	26	test	left	CW	-32	1	22	Female	Englsih	0 cups	None	1.1	1.1	1.1	Right	15h00 14/10/2019	NA	3	2	3	3	"Right arm felt more painful than left. However, was equally anxious because of pain intensity"	1	2	2	2	2	2	2	2	2	2	2	2	2	2	2	2	1	1	2	1	2	1	2	2	2	2	2
STM06	26	test	left	VFF	-40	1	22	Female	Englsih	0 cups	None	1.1	1.1	1.1	Right	15h00 14/10/2019	NA	3	2	3	3	"Right arm felt more painful than left. However, was equally anxious because of pain intensity"	1	2	2	2	2	2	2	2	2	2	2	2	2	2	2	2	1	1	2	1	2	1	2	2	2	2	2
STM06	26	test	left	256	-30	1	22	Female	Englsih	0 cups	None	1.1	1.1	1.1	Right	15h00 14/10/2019	NA	3	2	3	3	"Right arm felt more painful than left. However, was equally anxious because of pain intensity"	1	2	2	2	2	2	2	2	2	2	2	2	2	2	2	2	1	1	2	1	2	1	2	2	2	2	2
STM06	26	test	left	128	-30	1	22	Female	Englsih	0 cups	None	1.1	1.1	1.1	Right	15h00 14/10/2019	NA	3	2	3	3	"Right arm felt more painful than left. However, was equally anxious because of pain intensity"	1	2	2	2	2	2	2	2	2	2	2	2	2	2	2	2	1	1	2	1	2	1	2	2	2	2	2
STM06	26	test	left	estim	10	1	22	Female	Englsih	0 cups	None	1.1	1.1	1.1	Right	15h00 14/10/2019	NA	3	2	3	3	"Right arm felt more painful than left. However, was equally anxious because of pain intensity"	1	2	2	2	2	2	2	2	2	2	2	2	2	2	2	2	1	1	2	1	2	1	2	2	2	2	2
STM06	26	test	left	BR	-40	1	22	Female	Englsih	0 cups	None	1.1	1.1	1.1	Right	15h00 14/10/2019	NA	3	2	3	3	"Right arm felt more painful than left. However, was equally anxious because of pain intensity"	1	2	2	2	2	2	2	2	2	2	2	2	2	2	2	2	1	1	2	1	2	1	2	2	2	2	2
STM06	32	test	right	BR	-40	1	22	Female	Englsih	0 cups	None	1.1	1.1	1.1	Right	15h00 14/10/2019	NA	3	2	3	3	"Right arm felt more painful than left. However, was equally anxious because of pain intensity"	1	2	2	2	2	2	2	2	2	2	2	2	2	2	2	2	1	1	2	1	2	1	2	2	2	2	2
STM06	32	test	right	estim	11	1	22	Female	Englsih	0 cups	None	1.1	1.1	1.1	Right	15h00 14/10/2019	NA	3	2	3	3	"Right arm felt more painful than left. However, was equally anxious because of pain intensity"	1	2	2	2	2	2	2	2	2	2	2	2	2	2	2	2	1	1	2	1	2	1	2	2	2	2	2
STM06	32	test	right	VFF	-42	1	22	Female	Englsih	0 cups	None	1.1	1.1	1.1	Right	15h00 14/10/2019	NA	3	2	3	3	"Right arm felt more painful than left. However, was equally anxious because of pain intensity"	1	2	2	2	2	2	2	2	2	2	2	2	2	2	2	2	1	1	2	1	2	1	2	2	2	2	2
STM06	32	test	right	256	-25	1	22	Female	Englsih	0 cups	None	1.1	1.1	1.1	Right	15h00 14/10/2019	NA	3	2	3	3	"Right arm felt more painful than left. However, was equally anxious because of pain intensity"	1	2	2	2	2	2	2	2	2	2	2	2	2	2	2	2	1	1	2	1	2	1	2	2	2	2	2
STM06	32	test	right	CW	-40	1	22	Female	Englsih	0 cups	None	1.1	1.1	1.1	Right	15h00 14/10/2019	NA	3	2	3	3	"Right arm felt more painful than left. However, was equally anxious because of pain intensity"	1	2	2	2	2	2	2	2	2	2	2	2	2	2	2	2	1	1	2	1	2	1	2	2	2	2	2
STM06	32	test	right	128	-30	1	22	Female	Englsih	0 cups	None	1.1	1.1	1.1	Right	15h00 14/10/2019	NA	3	2	3	3	"Right arm felt more painful than left. However, was equally anxious because of pain intensity"	1	2	2	2	2	2	2	2	2	2	2	2	2	2	2	2	1	1	2	1	2	1	2	2	2	2	2
STM06	32	test	left	BR	-39	1	22	Female	Englsih	0 cups	None	1.1	1.1	1.1	Right	15h00 14/10/2019	NA	3	2	3	3	"Right arm felt more painful than left. However, was equally anxious because of pain intensity"	1	2	2	2	2	2	2	2	2	2	2	2	2	2	2	2	1	1	2	1	2	1	2	2	2	2	2
STM06	32	test	left	estim	10	1	22	Female	Englsih	0 cups	None	1.1	1.1	1.1	Right	15h00 14/10/2019	NA	3	2	3	3	"Right arm felt more painful than left. However, was equally anxious because of pain intensity"	1	2	2	2	2	2	2	2	2	2	2	2	2	2	2	2	1	1	2	1	2	1	2	2	2	2	2
STM06	32	test	left	VFF	-42	1	22	Female	Englsih	0 cups	None	1.1	1.1	1.1	Right	15h00 14/10/2019	NA	3	2	3	3	"Right arm felt more painful than left. However, was equally anxious because of pain intensity"	1	2	2	2	2	2	2	2	2	2	2	2	2	2	2	2	1	1	2	1	2	1	2	2	2	2	2
STM06	32	test	left	256	-25	1	22	Female	Englsih	0 cups	None	1.1	1.1	1.1	Right	15h00 14/10/2019	NA	3	2	3	3	"Right arm felt more painful than left. However, was equally anxious because of pain intensity"	1	2	2	2	2	2	2	2	2	2	2	2	2	2	2	2	1	1	2	1	2	1	2	2	2	2	2
STM06	32	test	left	CW	-42	1	22	Female	Englsih	0 cups	None	1.1	1.1	1.1	Right	15h00 14/10/2019	NA	3	2	3	3	"Right arm felt more painful than left. However, was equally anxious because of pain intensity"	1	2	2	2	2	2	2	2	2	2	2	2	2	2	2	2	1	1	2	1	2	1	2	2	2	2	2
STM06	32	test	left	128	-25	1	22	Female	Englsih	0 cups	None	1.1	1.1	1.1	Right	15h00 14/10/2019	NA	3	2	3	3	"Right arm felt more painful than left. However, was equally anxious because of pain intensity"	1	2	2	2	2	2	2	2	2	2	2	2	2	2	2	2	1	1	2	1	2	1	2	2	2	2	2
STM06	38	test	right	BR	-38	1	22	Female	Englsih	0 cups	None	1.1	1.1	1.1	Right	15h00 14/10/2019	NA	3	2	3	3	"Right arm felt more painful than left. However, was equally anxious because of pain intensity"	1	2	2	2	2	2	2	2	2	2	2	2	2	2	2	2	1	1	2	1	2	1	2	2	2	2	2
STM06	38	test	right	256	-20	1	22	Female	Englsih	0 cups	None	1.1	1.1	1.1	Right	15h00 14/10/2019	NA	3	2	3	3	"Right arm felt more painful than left. However, was equally anxious because of pain intensity"	1	2	2	2	2	2	2	2	2	2	2	2	2	2	2	2	1	1	2	1	2	1	2	2	2	2	2
STM06	38	test	right	estim	12	1	22	Female	Englsih	0 cups	None	1.1	1.1	1.1	Right	15h00 14/10/2019	NA	3	2	3	3	"Right arm felt more painful than left. However, was equally anxious because of pain intensity"	1	2	2	2	2	2	2	2	2	2	2	2	2	2	2	2	1	1	2	1	2	1	2	2	2	2	2
STM06	38	test	right	128	-15	1	22	Female	Englsih	0 cups	None	1.1	1.1	1.1	Right	15h00 14/10/2019	NA	3	2	3	3	"Right arm felt more painful than left. However, was equally anxious because of pain intensity"	1	2	2	2	2	2	2	2	2	2	2	2	2	2	2	2	1	1	2	1	2	1	2	2	2	2	2
STM06	38	test	right	VFF	-40	1	22	Female	Englsih	0 cups	None	1.1	1.1	1.1	Right	15h00 14/10/2019	NA	3	2	3	3	"Right arm felt more painful than left. However, was equally anxious because of pain intensity"	1	2	2	2	2	2	2	2	2	2	2	2	2	2	2	2	1	1	2	1	2	1	2	2	2	2	2
STM06	38	test	right	CW	-38	1	22	Female	Englsih	0 cups	None	1.1	1.1	1.1	Right	15h00 14/10/2019	NA	3	2	3	3	"Right arm felt more painful than left. However, was equally anxious because of pain intensity"	1	2	2	2	2	2	2	2	2	2	2	2	2	2	2	2	1	1	2	1	2	1	2	2	2	2	2
STM06	38	test	left	BR	-40	1	22	Female	Englsih	0 cups	None	1.1	1.1	1.1	Right	15h00 14/10/2019	NA	3	2	3	3	"Right arm felt more painful than left. However, was equally anxious because of pain intensity"	1	2	2	2	2	2	2	2	2	2	2	2	2	2	2	2	1	1	2	1	2	1	2	2	2	2	2
STM06	38	test	left	256	-30	1	22	Female	Englsih	0 cups	None	1.1	1.1	1.1	Right	15h00 14/10/2019	NA	3	2	3	3	"Right arm felt more painful than left. However, was equally anxious because of pain intensity"	1	2	2	2	2	2	2	2	2	2	2	2	2	2	2	2	1	1	2	1	2	1	2	2	2	2	2
STM06	38	test	left	estim	7	1	22	Female	Englsih	0 cups	None	1.1	1.1	1.1	Right	15h00 14/10/2019	NA	3	2	3	3	"Right arm felt more painful than left. However, was equally anxious because of pain intensity"	1	2	2	2	2	2	2	2	2	2	2	2	2	2	2	2	1	1	2	1	2	1	2	2	2	2	2
STM06	38	test	left	128	-25	1	22	Female	Englsih	0 cups	None	1.1	1.1	1.1	Right	15h00 14/10/2019	NA	3	2	3	3	"Right arm felt more painful than left. However, was equally anxious because of pain intensity"	1	2	2	2	2	2	2	2	2	2	2	2	2	2	2	2	1	1	2	1	2	1	2	2	2	2	2
STM06	38	test	left	VFF	-42	1	22	Female	Englsih	0 cups	None	1.1	1.1	1.1	Right	15h00 14/10/2019	NA	3	2	3	3	"Right arm felt more painful than left. However, was equally anxious because of pain intensity"	1	2	2	2	2	2	2	2	2	2	2	2	2	2	2	2	1	1	2	1	2	1	2	2	2	2	2
STM06	38	test	left	CW	-38	1	22	Female	Englsih	0 cups	None	1.1	1.1	1.1	Right	15h00 14/10/2019	NA	3	2	3	3	"Right arm felt more painful than left. However, was equally anxious because of pain intensity"	1	2	2	2	2	2	2	2	2	2	2	2	2	2	2	2	1	1	2	1	2	1	2	2	2	2	2
STM06	40	test_sa	right	E	5	1	22	Female	Englsih	0 cups	None	1.1	1.1	1.1	Right	15h00 14/10/2019	NA	3	2	3	3	"Right arm felt more painful than left. However, was equally anxious because of pain intensity"	1	2	2	2	2	2	2	2	2	2	2	2	2	2	2	2	1	1	2	1	2	1	2	2	2	2	2
STM06	40	test_sa	right	A	4	1	22	Female	Englsih	0 cups	None	1.1	1.1	1.1	Right	15h00 14/10/2019	NA	3	2	3	3	"Right arm felt more painful than left. However, was equally anxious because of pain intensity"	1	2	2	2	2	2	2	2	2	2	2	2	2	2	2	2	1	1	2	1	2	1	2	2	2	2	2
STM06	40	test_sa	right	D	2	1	22	Female	Englsih	0 cups	None	1.1	1.1	1.1	Right	15h00 14/10/2019	NA	3	2	3	3	"Right arm felt more painful than left. However, was equally anxious because of pain intensity"	1	2	2	2	2	2	2	2	2	2	2	2	2	2	2	2	1	1	2	1	2	1	2	2	2	2	2
STM06	40	test_sa	right	H	2	1	22	Female	Englsih	0 cups	None	1.1	1.1	1.1	Right	15h00 14/10/2019	NA	3	2	3	3	"Right arm felt more painful than left. However, was equally anxious because of pain intensity"	1	2	2	2	2	2	2	2	2	2	2	2	2	2	2	2	1	1	2	1	2	1	2	2	2	2	2
STM06	40	test_sa	right	C	0	1	22	Female	Englsih	0 cups	None	1.1	1.1	1.1	Right	15h00 14/10/2019	NA	3	2	3	3	"Right arm felt more painful than left. However, was equally anxious because of pain intensity"	1	2	2	2	2	2	2	2	2	2	2	2	2	2	2	2	1	1	2	1	2	1	2	2	2	2	2
STM06	40	test_sa	right	G	1	1	22	Female	Englsih	0 cups	None	1.1	1.1	1.1	Right	15h00 14/10/2019	NA	3	2	3	3	"Right arm felt more painful than left. However, was equally anxious because of pain intensity"	1	2	2	2	2	2	2	2	2	2	2	2	2	2	2	2	1	1	2	1	2	1	2	2	2	2	2
STM06	40	test_sa	right	B	1	1	22	Female	Englsih	0 cups	None	1.1	1.1	1.1	Right	15h00 14/10/2019	NA	3	2	3	3	"Right arm felt more painful than left. However, was equally anxious because of pain intensity"	1	2	2	2	2	2	2	2	2	2	2	2	2	2	2	2	1	1	2	1	2	1	2	2	2	2	2
STM06	40	test_sa	right	F	3	1	22	Female	Englsih	0 cups	None	1.1	1.1	1.1	Right	15h00 14/10/2019	NA	3	2	3	3	"Right arm felt more painful than left. However, was equally anxious because of pain intensity"	1	2	2	2	2	2	2	2	2	2	2	2	2	2	2	2	1	1	2	1	2	1	2	2	2	2	2
STM06	40	test_sa	left	E	6	1	22	Female	Englsih	0 cups	None	1.1	1.1	1.1	Right	15h00 14/10/2019	NA	3	2	3	3	"Right arm felt more painful than left. However, was equally anxious because of pain intensity"	1	2	2	2	2	2	2	2	2	2	2	2	2	2	2	2	1	1	2	1	2	1	2	2	2	2	2
STM06	40	test_sa	left	A	8	1	22	Female	Englsih	0 cups	None	1.1	1.1	1.1	Right	15h00 14/10/2019	NA	3	2	3	3	"Right arm felt more painful than left. However, was equally anxious because of pain intensity"	1	2	2	2	2	2	2	2	2	2	2	2	2	2	2	2	1	1	2	1	2	1	2	2	2	2	2
STM06	40	test_sa	left	D	3	1	22	Female	Englsih	0 cups	None	1.1	1.1	1.1	Right	15h00 14/10/2019	NA	3	2	3	3	"Right arm felt more painful than left. However, was equally anxious because of pain intensity"	1	2	2	2	2	2	2	2	2	2	2	2	2	2	2	2	1	1	2	1	2	1	2	2	2	2	2
STM06	40	test_sa	left	H	4	1	22	Female	Englsih	0 cups	None	1.1	1.1	1.1	Right	15h00 14/10/2019	NA	3	2	3	3	"Right arm felt more painful than left. However, was equally anxious because of pain intensity"	1	2	2	2	2	2	2	2	2	2	2	2	2	2	2	2	1	1	2	1	2	1	2	2	2	2	2
STM06	40	test_sa	left	C	2	1	22	Female	Englsih	0 cups	None	1.1	1.1	1.1	Right	15h00 14/10/2019	NA	3	2	3	3	"Right arm felt more painful than left. However, was equally anxious because of pain intensity"	1	2	2	2	2	2	2	2	2	2	2	2	2	2	2	2	1	1	2	1	2	1	2	2	2	2	2
STM06	40	test_sa	left	G	2	1	22	Female	Englsih	0 cups	None	1.1	1.1	1.1	Right	15h00 14/10/2019	NA	3	2	3	3	"Right arm felt more painful than left. However, was equally anxious because of pain intensity"	1	2	2	2	2	2	2	2	2	2	2	2	2	2	2	2	1	1	2	1	2	1	2	2	2	2	2
STM06	40	test_sa	left	B	2	1	22	Female	Englsih	0 cups	None	1.1	1.1	1.1	Right	15h00 14/10/2019	NA	3	2	3	3	"Right arm felt more painful than left. However, was equally anxious because of pain intensity"	1	2	2	2	2	2	2	2	2	2	2	2	2	2	2	2	1	1	2	1	2	1	2	2	2	2	2
STM06	40	test_sa	left	F	1	1	22	Female	Englsih	0 cups	None	1.1	1.1	1.1	Right	15h00 14/10/2019	NA	3	2	3	3	"Right arm felt more painful than left. However, was equally anxious because of pain intensity"	1	2	2	2	2	2	2	2	2	2	2	2	2	2	2	2	1	1	2	1	2	1	2	2	2	2	2
STM06	44	test	right	CW	-38	1	22	Female	Englsih	0 cups	None	1.1	1.1	1.1	Right	15h00 14/10/2019	NA	3	2	3	3	"Right arm felt more painful than left. However, was equally anxious because of pain intensity"	1	2	2	2	2	2	2	2	2	2	2	2	2	2	2	2	1	1	2	1	2	1	2	2	2	2	2
STM06	44	test	right	BR	-40	1	22	Female	Englsih	0 cups	None	1.1	1.1	1.1	Right	15h00 14/10/2019	NA	3	2	3	3	"Right arm felt more painful than left. However, was equally anxious because of pain intensity"	1	2	2	2	2	2	2	2	2	2	2	2	2	2	2	2	1	1	2	1	2	1	2	2	2	2	2
STM06	44	test	right	256	-10	1	22	Female	Englsih	0 cups	None	1.1	1.1	1.1	Right	15h00 14/10/2019	NA	3	2	3	3	"Right arm felt more painful than left. However, was equally anxious because of pain intensity"	1	2	2	2	2	2	2	2	2	2	2	2	2	2	2	2	1	1	2	1	2	1	2	2	2	2	2
STM06	44	test	right	128	-20	1	22	Female	Englsih	0 cups	None	1.1	1.1	1.1	Right	15h00 14/10/2019	NA	3	2	3	3	"Right arm felt more painful than left. However, was equally anxious because of pain intensity"	1	2	2	2	2	2	2	2	2	2	2	2	2	2	2	2	1	1	2	1	2	1	2	2	2	2	2
STM06	44	test	right	estim	11	1	22	Female	Englsih	0 cups	None	1.1	1.1	1.1	Right	15h00 14/10/2019	NA	3	2	3	3	"Right arm felt more painful than left. However, was equally anxious because of pain intensity"	1	2	2	2	2	2	2	2	2	2	2	2	2	2	2	2	1	1	2	1	2	1	2	2	2	2	2
STM06	44	test	right	VFF	-42	1	22	Female	Englsih	0 cups	None	1.1	1.1	1.1	Right	15h00 14/10/2019	NA	3	2	3	3	"Right arm felt more painful than left. However, was equally anxious because of pain intensity"	1	2	2	2	2	2	2	2	2	2	2	2	2	2	2	2	1	1	2	1	2	1	2	2	2	2	2
STM06	44	test	left	CW	-40	1	22	Female	Englsih	0 cups	None	1.1	1.1	1.1	Right	15h00 14/10/2019	NA	3	2	3	3	"Right arm felt more painful than left. However, was equally anxious because of pain intensity"	1	2	2	2	2	2	2	2	2	2	2	2	2	2	2	2	1	1	2	1	2	1	2	2	2	2	2
STM06	44	test	left	BR	-42	1	22	Female	Englsih	0 cups	None	1.1	1.1	1.1	Right	15h00 14/10/2019	NA	3	2	3	3	"Right arm felt more painful than left. However, was equally anxious because of pain intensity"	1	2	2	2	2	2	2	2	2	2	2	2	2	2	2	2	1	1	2	1	2	1	2	2	2	2	2
STM06	44	test	left	256	-11	1	22	Female	Englsih	0 cups	None	1.1	1.1	1.1	Right	15h00 14/10/2019	NA	3	2	3	3	"Right arm felt more painful than left. However, was equally anxious because of pain intensity"	1	2	2	2	2	2	2	2	2	2	2	2	2	2	2	2	1	1	2	1	2	1	2	2	2	2	2
STM06	44	test	left	128	-10	1	22	Female	Englsih	0 cups	None	1.1	1.1	1.1	Right	15h00 14/10/2019	NA	3	2	3	3	"Right arm felt more painful than left. However, was equally anxious because of pain intensity"	1	2	2	2	2	2	2	2	2	2	2	2	2	2	2	2	1	1	2	1	2	1	2	2	2	2	2
STM06	44	test	left	estim	7	1	22	Female	Englsih	0 cups	None	1.1	1.1	1.1	Right	15h00 14/10/2019	NA	3	2	3	3	"Right arm felt more painful than left. However, was equally anxious because of pain intensity"	1	2	2	2	2	2	2	2	2	2	2	2	2	2	2	2	1	1	2	1	2	1	2	2	2	2	2
STM06	44	test	left	VFF	-43	1	22	Female	Englsih	0 cups	None	1.1	1.1	1.1	Right	15h00 14/10/2019	NA	3	2	3	3	"Right arm felt more painful than left. However, was equally anxious because of pain intensity"	1	2	2	2	2	2	2	2	2	2	2	2	2	2	2	2	1	1	2	1	2	1	2	2	2	2	2
STM06	50	test	right	CW	-38	1	22	Female	Englsih	0 cups	None	1.1	1.1	1.1	Right	15h00 14/10/2019	NA	3	2	3	3	"Right arm felt more painful than left. However, was equally anxious because of pain intensity"	1	2	2	2	2	2	2	2	2	2	2	2	2	2	2	2	1	1	2	1	2	1	2	2	2	2	2
STM06	50	test	right	estim	11	1	22	Female	Englsih	0 cups	None	1.1	1.1	1.1	Right	15h00 14/10/2019	NA	3	2	3	3	"Right arm felt more painful than left. However, was equally anxious because of pain intensity"	1	2	2	2	2	2	2	2	2	2	2	2	2	2	2	2	1	1	2	1	2	1	2	2	2	2	2
STM06	50	test	right	VFF	-20	1	22	Female	Englsih	0 cups	None	1.1	1.1	1.1	Right	15h00 14/10/2019	NA	3	2	3	3	"Right arm felt more painful than left. However, was equally anxious because of pain intensity"	1	2	2	2	2	2	2	2	2	2	2	2	2	2	2	2	1	1	2	1	2	1	2	2	2	2	2
STM06	50	test	right	256	-18	1	22	Female	Englsih	0 cups	None	1.1	1.1	1.1	Right	15h00 14/10/2019	NA	3	2	3	3	"Right arm felt more painful than left. However, was equally anxious because of pain intensity"	1	2	2	2	2	2	2	2	2	2	2	2	2	2	2	2	1	1	2	1	2	1	2	2	2	2	2
STM06	50	test	right	128	-20	1	22	Female	Englsih	0 cups	None	1.1	1.1	1.1	Right	15h00 14/10/2019	NA	3	2	3	3	"Right arm felt more painful than left. However, was equally anxious because of pain intensity"	1	2	2	2	2	2	2	2	2	2	2	2	2	2	2	2	1	1	2	1	2	1	2	2	2	2	2
STM06	50	test	right	BR	-39	1	22	Female	Englsih	0 cups	None	1.1	1.1	1.1	Right	15h00 14/10/2019	NA	3	2	3	3	"Right arm felt more painful than left. However, was equally anxious because of pain intensity"	1	2	2	2	2	2	2	2	2	2	2	2	2	2	2	2	1	1	2	1	2	1	2	2	2	2	2
STM06	50	test	left	CW	-38	1	22	Female	Englsih	0 cups	None	1.1	1.1	1.1	Right	15h00 14/10/2019	NA	3	2	3	3	"Right arm felt more painful than left. However, was equally anxious because of pain intensity"	1	2	2	2	2	2	2	2	2	2	2	2	2	2	2	2	1	1	2	1	2	1	2	2	2	2	2
STM06	50	test	left	estim	9	1	22	Female	Englsih	0 cups	None	1.1	1.1	1.1	Right	15h00 14/10/2019	NA	3	2	3	3	"Right arm felt more painful than left. However, was equally anxious because of pain intensity"	1	2	2	2	2	2	2	2	2	2	2	2	2	2	2	2	1	1	2	1	2	1	2	2	2	2	2
STM06	50	test	left	VFF	-43	1	22	Female	Englsih	0 cups	None	1.1	1.1	1.1	Right	15h00 14/10/2019	NA	3	2	3	3	"Right arm felt more painful than left. However, was equally anxious because of pain intensity"	1	2	2	2	2	2	2	2	2	2	2	2	2	2	2	2	1	1	2	1	2	1	2	2	2	2	2
STM06	50	test	left	256	-25	1	22	Female	Englsih	0 cups	None	1.1	1.1	1.1	Right	15h00 14/10/2019	NA	3	2	3	3	"Right arm felt more painful than left. However, was equally anxious because of pain intensity"	1	2	2	2	2	2	2	2	2	2	2	2	2	2	2	2	1	1	2	1	2	1	2	2	2	2	2
STM06	50	test	left	128	-25	1	22	Female	Englsih	0 cups	None	1.1	1.1	1.1	Right	15h00 14/10/2019	NA	3	2	3	3	"Right arm felt more painful than left. However, was equally anxious because of pain intensity"	1	2	2	2	2	2	2	2	2	2	2	2	2	2	2	2	1	1	2	1	2	1	2	2	2	2	2
STM06	50	test	left	BR	-35	1	22	Female	Englsih	0 cups	None	1.1	1.1	1.1	Right	15h00 14/10/2019	NA	3	2	3	3	"Right arm felt more painful than left. However, was equally anxious because of pain intensity"	1	2	2	2	2	2	2	2	2	2	2	2	2	2	2	2	1	1	2	1	2	1	2	2	2	2	2
STM06	56	test	right	CW	-40	1	22	Female	Englsih	0 cups	None	1.1	1.1	1.1	Right	15h00 14/10/2019	NA	3	2	3	3	"Right arm felt more painful than left. However, was equally anxious because of pain intensity"	1	2	2	2	2	2	2	2	2	2	2	2	2	2	2	2	1	1	2	1	2	1	2	2	2	2	2
STM06	56	test	right	estim	10	1	22	Female	Englsih	0 cups	None	1.1	1.1	1.1	Right	15h00 14/10/2019	NA	3	2	3	3	"Right arm felt more painful than left. However, was equally anxious because of pain intensity"	1	2	2	2	2	2	2	2	2	2	2	2	2	2	2	2	1	1	2	1	2	1	2	2	2	2	2
STM06	56	test	right	256	0	1	22	Female	Englsih	0 cups	None	1.1	1.1	1.1	Right	15h00 14/10/2019	NA	3	2	3	3	"Right arm felt more painful than left. However, was equally anxious because of pain intensity"	1	2	2	2	2	2	2	2	2	2	2	2	2	2	2	2	1	1	2	1	2	1	2	2	2	2	2
STM06	56	test	right	VFF	-30	1	22	Female	Englsih	0 cups	None	1.1	1.1	1.1	Right	15h00 14/10/2019	NA	3	2	3	3	"Right arm felt more painful than left. However, was equally anxious because of pain intensity"	1	2	2	2	2	2	2	2	2	2	2	2	2	2	2	2	1	1	2	1	2	1	2	2	2	2	2
STM06	56	test	right	128	-20	1	22	Female	Englsih	0 cups	None	1.1	1.1	1.1	Right	15h00 14/10/2019	NA	3	2	3	3	"Right arm felt more painful than left. However, was equally anxious because of pain intensity"	1	2	2	2	2	2	2	2	2	2	2	2	2	2	2	2	1	1	2	1	2	1	2	2	2	2	2
STM06	56	test	right	BR	-35	1	22	Female	Englsih	0 cups	None	1.1	1.1	1.1	Right	15h00 14/10/2019	NA	3	2	3	3	"Right arm felt more painful than left. However, was equally anxious because of pain intensity"	1	2	2	2	2	2	2	2	2	2	2	2	2	2	2	2	1	1	2	1	2	1	2	2	2	2	2
STM06	56	test	left	CW	-35	1	22	Female	Englsih	0 cups	None	1.1	1.1	1.1	Right	15h00 14/10/2019	NA	3	2	3	3	"Right arm felt more painful than left. However, was equally anxious because of pain intensity"	1	2	2	2	2	2	2	2	2	2	2	2	2	2	2	2	1	1	2	1	2	1	2	2	2	2	2
STM06	56	test	left	estim	7	1	22	Female	Englsih	0 cups	None	1.1	1.1	1.1	Right	15h00 14/10/2019	NA	3	2	3	3	"Right arm felt more painful than left. However, was equally anxious because of pain intensity"	1	2	2	2	2	2	2	2	2	2	2	2	2	2	2	2	1	1	2	1	2	1	2	2	2	2	2
STM06	56	test	left	256	0	1	22	Female	Englsih	0 cups	None	1.1	1.1	1.1	Right	15h00 14/10/2019	NA	3	2	3	3	"Right arm felt more painful than left. However, was equally anxious because of pain intensity"	1	2	2	2	2	2	2	2	2	2	2	2	2	2	2	2	1	1	2	1	2	1	2	2	2	2	2
STM06	56	test	left	VFF	-35	1	22	Female	Englsih	0 cups	None	1.1	1.1	1.1	Right	15h00 14/10/2019	NA	3	2	3	3	"Right arm felt more painful than left. However, was equally anxious because of pain intensity"	1	2	2	2	2	2	2	2	2	2	2	2	2	2	2	2	1	1	2	1	2	1	2	2	2	2	2
STM06	56	test	left	128	-10	1	22	Female	Englsih	0 cups	None	1.1	1.1	1.1	Right	15h00 14/10/2019	NA	3	2	3	3	"Right arm felt more painful than left. However, was equally anxious because of pain intensity"	1	2	2	2	2	2	2	2	2	2	2	2	2	2	2	2	1	1	2	1	2	1	2	2	2	2	2
STM06	56	test	left	BR	-30	1	22	Female	Englsih	0 cups	None	1.1	1.1	1.1	Right	15h00 14/10/2019	NA	3	2	3	3	"Right arm felt more painful than left. However, was equally anxious because of pain intensity"	1	2	2	2	2	2	2	2	2	2	2	2	2	2	2	2	1	1	2	1	2	1	2	2	2	2	2
STM06	60	test_sa	right	E	8	1	22	Female	Englsih	0 cups	None	1.1	1.1	1.1	Right	15h00 14/10/2019	NA	3	2	3	3	"Right arm felt more painful than left. However, was equally anxious because of pain intensity"	1	2	2	2	2	2	2	2	2	2	2	2	2	2	2	2	1	1	2	1	2	1	2	2	2	2	2
STM06	60	test_sa	right	A	5	1	22	Female	Englsih	0 cups	None	1.1	1.1	1.1	Right	15h00 14/10/2019	NA	3	2	3	3	"Right arm felt more painful than left. However, was equally anxious because of pain intensity"	1	2	2	2	2	2	2	2	2	2	2	2	2	2	2	2	1	1	2	1	2	1	2	2	2	2	2
STM06	60	test_sa	right	D	2	1	22	Female	Englsih	0 cups	None	1.1	1.1	1.1	Right	15h00 14/10/2019	NA	3	2	3	3	"Right arm felt more painful than left. However, was equally anxious because of pain intensity"	1	2	2	2	2	2	2	2	2	2	2	2	2	2	2	2	1	1	2	1	2	1	2	2	2	2	2
STM06	60	test_sa	right	H	5	1	22	Female	Englsih	0 cups	None	1.1	1.1	1.1	Right	15h00 14/10/2019	NA	3	2	3	3	"Right arm felt more painful than left. However, was equally anxious because of pain intensity"	1	2	2	2	2	2	2	2	2	2	2	2	2	2	2	2	1	1	2	1	2	1	2	2	2	2	2
STM06	60	test_sa	right	C	1	1	22	Female	Englsih	0 cups	None	1.1	1.1	1.1	Right	15h00 14/10/2019	NA	3	2	3	3	"Right arm felt more painful than left. However, was equally anxious because of pain intensity"	1	2	2	2	2	2	2	2	2	2	2	2	2	2	2	2	1	1	2	1	2	1	2	2	2	2	2
STM06	60	test_sa	right	G	3	1	22	Female	Englsih	0 cups	None	1.1	1.1	1.1	Right	15h00 14/10/2019	NA	3	2	3	3	"Right arm felt more painful than left. However, was equally anxious because of pain intensity"	1	2	2	2	2	2	2	2	2	2	2	2	2	2	2	2	1	1	2	1	2	1	2	2	2	2	2
STM06	60	test_sa	right	B	3	1	22	Female	Englsih	0 cups	None	1.1	1.1	1.1	Right	15h00 14/10/2019	NA	3	2	3	3	"Right arm felt more painful than left. However, was equally anxious because of pain intensity"	1	2	2	2	2	2	2	2	2	2	2	2	2	2	2	2	1	1	2	1	2	1	2	2	2	2	2
STM06	60	test_sa	right	F	2	1	22	Female	Englsih	0 cups	None	1.1	1.1	1.1	Right	15h00 14/10/2019	NA	3	2	3	3	"Right arm felt more painful than left. However, was equally anxious because of pain intensity"	1	2	2	2	2	2	2	2	2	2	2	2	2	2	2	2	1	1	2	1	2	1	2	2	2	2	2
STM06	60	test_sa	left	E	6	1	22	Female	Englsih	0 cups	None	1.1	1.1	1.1	Right	15h00 14/10/2019	NA	3	2	3	3	"Right arm felt more painful than left. However, was equally anxious because of pain intensity"	1	2	2	2	2	2	2	2	2	2	2	2	2	2	2	2	1	1	2	1	2	1	2	2	2	2	2
STM06	60	test_sa	left	A	5	1	22	Female	Englsih	0 cups	None	1.1	1.1	1.1	Right	15h00 14/10/2019	NA	3	2	3	3	"Right arm felt more painful than left. However, was equally anxious because of pain intensity"	1	2	2	2	2	2	2	2	2	2	2	2	2	2	2	2	1	1	2	1	2	1	2	2	2	2	2
STM06	60	test_sa	left	D	1	1	22	Female	Englsih	0 cups	None	1.1	1.1	1.1	Right	15h00 14/10/2019	NA	3	2	3	3	"Right arm felt more painful than left. However, was equally anxious because of pain intensity"	1	2	2	2	2	2	2	2	2	2	2	2	2	2	2	2	1	1	2	1	2	1	2	2	2	2	2
STM06	60	test_sa	left	H	6	1	22	Female	Englsih	0 cups	None	1.1	1.1	1.1	Right	15h00 14/10/2019	NA	3	2	3	3	"Right arm felt more painful than left. However, was equally anxious because of pain intensity"	1	2	2	2	2	2	2	2	2	2	2	2	2	2	2	2	1	1	2	1	2	1	2	2	2	2	2
STM06	60	test_sa	left	C	1	1	22	Female	Englsih	0 cups	None	1.1	1.1	1.1	Right	15h00 14/10/2019	NA	3	2	3	3	"Right arm felt more painful than left. However, was equally anxious because of pain intensity"	1	2	2	2	2	2	2	2	2	2	2	2	2	2	2	2	1	1	2	1	2	1	2	2	2	2	2
STM06	60	test_sa	left	G	2	1	22	Female	Englsih	0 cups	None	1.1	1.1	1.1	Right	15h00 14/10/2019	NA	3	2	3	3	"Right arm felt more painful than left. However, was equally anxious because of pain intensity"	1	2	2	2	2	2	2	2	2	2	2	2	2	2	2	2	1	1	2	1	2	1	2	2	2	2	2
STM06	60	test_sa	left	B	3	1	22	Female	Englsih	0 cups	None	1.1	1.1	1.1	Right	15h00 14/10/2019	NA	3	2	3	3	"Right arm felt more painful than left. However, was equally anxious because of pain intensity"	1	2	2	2	2	2	2	2	2	2	2	2	2	2	2	2	1	1	2	1	2	1	2	2	2	2	2
STM06	60	test_sa	left	F	1	1	22	Female	Englsih	0 cups	None	1.1	1.1	1.1	Right	15h00 14/10/2019	NA	3	2	3	3	"Right arm felt more painful than left. However, was equally anxious because of pain intensity"	1	2	2	2	2	2	2	2	2	2	2	2	2	2	2	2	1	1	2	1	2	1	2	2	2	2	2
STM07	15	orientation	right	CW	-45	2	21	Female	Venda	0 cups	None	0.7	0.5	0.6	Right	11h30 15/10/2019	NA	2	2	4	3	"Wasn't too concerned about skin damage. Trusted enough precautions had been taken. Anxious due to anticipation, maybe a bit more anxious about the right arm".	2	2	2	2	2	2	2	2	2	2	2	2	2	2	2	2	2	2	2	2	2	2	2	2	2	2	2
STM07	15	orientation	right	BR	-40	2	21	Female	Venda	0 cups	None	0.7	0.5	0.6	Right	11h30 15/10/2019	NA	2	2	4	3	"Wasn't too concerned about skin damage. Trusted enough precautions had been taken. Anxious due to anticipation, maybe a bit more anxious about the right arm".	2	2	2	2	2	2	2	2	2	2	2	2	2	2	2	2	2	2	2	2	2	2	2	2	2	2	2
STM07	15	orientation	right	VFF	-49	2	21	Female	Venda	0 cups	None	0.7	0.5	0.6	Right	11h30 15/10/2019	NA	2	2	4	3	"Wasn't too concerned about skin damage. Trusted enough precautions had been taken. Anxious due to anticipation, maybe a bit more anxious about the right arm".	2	2	2	2	2	2	2	2	2	2	2	2	2	2	2	2	2	2	2	2	2	2	2	2	2	2	2
STM07	15	orientation	right	128	-10	2	21	Female	Venda	0 cups	None	0.7	0.5	0.6	Right	11h30 15/10/2019	NA	2	2	4	3	"Wasn't too concerned about skin damage. Trusted enough precautions had been taken. Anxious due to anticipation, maybe a bit more anxious about the right arm".	2	2	2	2	2	2	2	2	2	2	2	2	2	2	2	2	2	2	2	2	2	2	2	2	2	2	2
STM07	15	orientation	right	256	10	2	21	Female	Venda	0 cups	None	0.7	0.5	0.6	Right	11h30 15/10/2019	NA	2	2	4	3	"Wasn't too concerned about skin damage. Trusted enough precautions had been taken. Anxious due to anticipation, maybe a bit more anxious about the right arm".	2	2	2	2	2	2	2	2	2	2	2	2	2	2	2	2	2	2	2	2	2	2	2	2	2	2	2
STM07	15	orientation	right	estim	NA	2	21	Female	Venda	0 cups	None	0.7	0.5	0.6	Right	11h30 15/10/2019	NA	2	2	4	3	"Wasn't too concerned about skin damage. Trusted enough precautions had been taken. Anxious due to anticipation, maybe a bit more anxious about the right arm".	2	2	2	2	2	2	2	2	2	2	2	2	2	2	2	2	2	2	2	2	2	2	2	2	2	2	2
STM07	15	orientation	left	CW	-48	2	21	Female	Venda	0 cups	None	0.7	0.5	0.6	Right	11h30 15/10/2019	NA	2	2	4	3	"Wasn't too concerned about skin damage. Trusted enough precautions had been taken. Anxious due to anticipation, maybe a bit more anxious about the right arm".	2	2	2	2	2	2	2	2	2	2	2	2	2	2	2	2	2	2	2	2	2	2	2	2	2	2	2
STM07	15	orientation	left	BR	-47	2	21	Female	Venda	0 cups	None	0.7	0.5	0.6	Right	11h30 15/10/2019	NA	2	2	4	3	"Wasn't too concerned about skin damage. Trusted enough precautions had been taken. Anxious due to anticipation, maybe a bit more anxious about the right arm".	2	2	2	2	2	2	2	2	2	2	2	2	2	2	2	2	2	2	2	2	2	2	2	2	2	2	2
STM07	15	orientation	left	VFF	-30	2	21	Female	Venda	0 cups	None	0.7	0.5	0.6	Right	11h30 15/10/2019	NA	2	2	4	3	"Wasn't too concerned about skin damage. Trusted enough precautions had been taken. Anxious due to anticipation, maybe a bit more anxious about the right arm".	2	2	2	2	2	2	2	2	2	2	2	2	2	2	2	2	2	2	2	2	2	2	2	2	2	2	2
STM07	15	orientation	left	128	-20	2	21	Female	Venda	0 cups	None	0.7	0.5	0.6	Right	11h30 15/10/2019	NA	2	2	4	3	"Wasn't too concerned about skin damage. Trusted enough precautions had been taken. Anxious due to anticipation, maybe a bit more anxious about the right arm".	2	2	2	2	2	2	2	2	2	2	2	2	2	2	2	2	2	2	2	2	2	2	2	2	2	2	2
STM07	15	orientation	left	256	-20	2	21	Female	Venda	0 cups	None	0.7	0.5	0.6	Right	11h30 15/10/2019	NA	2	2	4	3	"Wasn't too concerned about skin damage. Trusted enough precautions had been taken. Anxious due to anticipation, maybe a bit more anxious about the right arm".	2	2	2	2	2	2	2	2	2	2	2	2	2	2	2	2	2	2	2	2	2	2	2	2	2	2	2
STM07	15	orientation	left	estim	NA	2	21	Female	Venda	0 cups	None	0.7	0.5	0.6	Right	11h30 15/10/2019	NA	2	2	4	3	"Wasn't too concerned about skin damage. Trusted enough precautions had been taken. Anxious due to anticipation, maybe a bit more anxious about the right arm".	2	2	2	2	2	2	2	2	2	2	2	2	2	2	2	2	2	2	2	2	2	2	2	2	2	2	2
STM07	6	baseline	right	256	-10	2	21	Female	Venda	0 cups	None	0.7	0.5	0.6	Right	11h30 15/10/2019	NA	2	2	4	3	"Wasn't too concerned about skin damage. Trusted enough precautions had been taken. Anxious due to anticipation, maybe a bit more anxious about the right arm".	2	2	2	2	2	2	2	2	2	2	2	2	2	2	2	2	2	2	2	2	2	2	2	2	2	2	2
STM07	6	baseline	right	VFF	-49	2	21	Female	Venda	0 cups	None	0.7	0.5	0.6	Right	11h30 15/10/2019	NA	2	2	4	3	"Wasn't too concerned about skin damage. Trusted enough precautions had been taken. Anxious due to anticipation, maybe a bit more anxious about the right arm".	2	2	2	2	2	2	2	2	2	2	2	2	2	2	2	2	2	2	2	2	2	2	2	2	2	2	2
STM07	6	baseline	right	CW	-40	2	21	Female	Venda	0 cups	None	0.7	0.5	0.6	Right	11h30 15/10/2019	NA	2	2	4	3	"Wasn't too concerned about skin damage. Trusted enough precautions had been taken. Anxious due to anticipation, maybe a bit more anxious about the right arm".	2	2	2	2	2	2	2	2	2	2	2	2	2	2	2	2	2	2	2	2	2	2	2	2	2	2	2
STM07	6	baseline	right	estim	15	2	21	Female	Venda	0 cups	None	0.7	0.5	0.6	Right	11h30 15/10/2019	NA	2	2	4	3	"Wasn't too concerned about skin damage. Trusted enough precautions had been taken. Anxious due to anticipation, maybe a bit more anxious about the right arm".	2	2	2	2	2	2	2	2	2	2	2	2	2	2	2	2	2	2	2	2	2	2	2	2	2	2	2
STM07	6	baseline	right	BR	-30	2	21	Female	Venda	0 cups	None	0.7	0.5	0.6	Right	11h30 15/10/2019	NA	2	2	4	3	"Wasn't too concerned about skin damage. Trusted enough precautions had been taken. Anxious due to anticipation, maybe a bit more anxious about the right arm".	2	2	2	2	2	2	2	2	2	2	2	2	2	2	2	2	2	2	2	2	2	2	2	2	2	2	2
STM07	6	baseline	right	128	-25	2	21	Female	Venda	0 cups	None	0.7	0.5	0.6	Right	11h30 15/10/2019	NA	2	2	4	3	"Wasn't too concerned about skin damage. Trusted enough precautions had been taken. Anxious due to anticipation, maybe a bit more anxious about the right arm".	2	2	2	2	2	2	2	2	2	2	2	2	2	2	2	2	2	2	2	2	2	2	2	2	2	2	2
STM07	6	baseline	left	256	-10	2	21	Female	Venda	0 cups	None	0.7	0.5	0.6	Right	11h30 15/10/2019	NA	2	2	4	3	"Wasn't too concerned about skin damage. Trusted enough precautions had been taken. Anxious due to anticipation, maybe a bit more anxious about the right arm".	2	2	2	2	2	2	2	2	2	2	2	2	2	2	2	2	2	2	2	2	2	2	2	2	2	2	2
STM07	6	baseline	left	VFF	-40	2	21	Female	Venda	0 cups	None	0.7	0.5	0.6	Right	11h30 15/10/2019	NA	2	2	4	3	"Wasn't too concerned about skin damage. Trusted enough precautions had been taken. Anxious due to anticipation, maybe a bit more anxious about the right arm".	2	2	2	2	2	2	2	2	2	2	2	2	2	2	2	2	2	2	2	2	2	2	2	2	2	2	2
STM07	6	baseline	left	CW	-49	2	21	Female	Venda	0 cups	None	0.7	0.5	0.6	Right	11h30 15/10/2019	NA	2	2	4	3	"Wasn't too concerned about skin damage. Trusted enough precautions had been taken. Anxious due to anticipation, maybe a bit more anxious about the right arm".	2	2	2	2	2	2	2	2	2	2	2	2	2	2	2	2	2	2	2	2	2	2	2	2	2	2	2
STM07	6	baseline	left	estim	30	2	21	Female	Venda	0 cups	None	0.7	0.5	0.6	Right	11h30 15/10/2019	NA	2	2	4	3	"Wasn't too concerned about skin damage. Trusted enough precautions had been taken. Anxious due to anticipation, maybe a bit more anxious about the right arm".	2	2	2	2	2	2	2	2	2	2	2	2	2	2	2	2	2	2	2	2	2	2	2	2	2	2	2
STM07	6	baseline	left	BR	-40	2	21	Female	Venda	0 cups	None	0.7	0.5	0.6	Right	11h30 15/10/2019	NA	2	2	4	3	"Wasn't too concerned about skin damage. Trusted enough precautions had been taken. Anxious due to anticipation, maybe a bit more anxious about the right arm".	2	2	2	2	2	2	2	2	2	2	2	2	2	2	2	2	2	2	2	2	2	2	2	2	2	2	2
STM07	6	baseline	left	128	-25	2	21	Female	Venda	0 cups	None	0.7	0.5	0.6	Right	11h30 15/10/2019	NA	2	2	4	3	"Wasn't too concerned about skin damage. Trusted enough precautions had been taken. Anxious due to anticipation, maybe a bit more anxious about the right arm".	2	2	2	2	2	2	2	2	2	2	2	2	2	2	2	2	2	2	2	2	2	2	2	2	2	2	2
STM07	4	baseline	right	VFF	-48	2	21	Female	Venda	0 cups	None	0.7	0.5	0.6	Right	11h30 15/10/2019	NA	2	2	4	3	"Wasn't too concerned about skin damage. Trusted enough precautions had been taken. Anxious due to anticipation, maybe a bit more anxious about the right arm".	2	2	2	2	2	2	2	2	2	2	2	2	2	2	2	2	2	2	2	2	2	2	2	2	2	2	2
STM07	4	baseline	right	estim	45	2	21	Female	Venda	0 cups	None	0.7	0.5	0.6	Right	11h30 15/10/2019	NA	2	2	4	3	"Wasn't too concerned about skin damage. Trusted enough precautions had been taken. Anxious due to anticipation, maybe a bit more anxious about the right arm".	2	2	2	2	2	2	2	2	2	2	2	2	2	2	2	2	2	2	2	2	2	2	2	2	2	2	2
STM07	4	baseline	right	256	10	2	21	Female	Venda	0 cups	None	0.7	0.5	0.6	Right	11h30 15/10/2019	NA	2	2	4	3	"Wasn't too concerned about skin damage. Trusted enough precautions had been taken. Anxious due to anticipation, maybe a bit more anxious about the right arm".	2	2	2	2	2	2	2	2	2	2	2	2	2	2	2	2	2	2	2	2	2	2	2	2	2	2	2
STM07	4	baseline	right	BR	-30	2	21	Female	Venda	0 cups	None	0.7	0.5	0.6	Right	11h30 15/10/2019	NA	2	2	4	3	"Wasn't too concerned about skin damage. Trusted enough precautions had been taken. Anxious due to anticipation, maybe a bit more anxious about the right arm".	2	2	2	2	2	2	2	2	2	2	2	2	2	2	2	2	2	2	2	2	2	2	2	2	2	2	2
STM07	4	baseline	right	128	-10	2	21	Female	Venda	0 cups	None	0.7	0.5	0.6	Right	11h30 15/10/2019	NA	2	2	4	3	"Wasn't too concerned about skin damage. Trusted enough precautions had been taken. Anxious due to anticipation, maybe a bit more anxious about the right arm".	2	2	2	2	2	2	2	2	2	2	2	2	2	2	2	2	2	2	2	2	2	2	2	2	2	2	2
STM07	4	baseline	right	CW	-49	2	21	Female	Venda	0 cups	None	0.7	0.5	0.6	Right	11h30 15/10/2019	NA	2	2	4	3	"Wasn't too concerned about skin damage. Trusted enough precautions had been taken. Anxious due to anticipation, maybe a bit more anxious about the right arm".	2	2	2	2	2	2	2	2	2	2	2	2	2	2	2	2	2	2	2	2	2	2	2	2	2	2	2
STM07	4	baseline	left	VFF	-40	2	21	Female	Venda	0 cups	None	0.7	0.5	0.6	Right	11h30 15/10/2019	NA	2	2	4	3	"Wasn't too concerned about skin damage. Trusted enough precautions had been taken. Anxious due to anticipation, maybe a bit more anxious about the right arm".	2	2	2	2	2	2	2	2	2	2	2	2	2	2	2	2	2	2	2	2	2	2	2	2	2	2	2
STM07	4	baseline	left	estim	45	2	21	Female	Venda	0 cups	None	0.7	0.5	0.6	Right	11h30 15/10/2019	NA	2	2	4	3	"Wasn't too concerned about skin damage. Trusted enough precautions had been taken. Anxious due to anticipation, maybe a bit more anxious about the right arm".	2	2	2	2	2	2	2	2	2	2	2	2	2	2	2	2	2	2	2	2	2	2	2	2	2	2	2
STM07	4	baseline	left	256	-40	2	21	Female	Venda	0 cups	None	0.7	0.5	0.6	Right	11h30 15/10/2019	NA	2	2	4	3	"Wasn't too concerned about skin damage. Trusted enough precautions had been taken. Anxious due to anticipation, maybe a bit more anxious about the right arm".	2	2	2	2	2	2	2	2	2	2	2	2	2	2	2	2	2	2	2	2	2	2	2	2	2	2	2
STM07	4	baseline	left	BR	-40	2	21	Female	Venda	0 cups	None	0.7	0.5	0.6	Right	11h30 15/10/2019	NA	2	2	4	3	"Wasn't too concerned about skin damage. Trusted enough precautions had been taken. Anxious due to anticipation, maybe a bit more anxious about the right arm".	2	2	2	2	2	2	2	2	2	2	2	2	2	2	2	2	2	2	2	2	2	2	2	2	2	2	2
STM07	4	baseline	left	128	-15	2	21	Female	Venda	0 cups	None	0.7	0.5	0.6	Right	11h30 15/10/2019	NA	2	2	4	3	"Wasn't too concerned about skin damage. Trusted enough precautions had been taken. Anxious due to anticipation, maybe a bit more anxious about the right arm".	2	2	2	2	2	2	2	2	2	2	2	2	2	2	2	2	2	2	2	2	2	2	2	2	2	2	2
STM07	4	baseline	left	CW	-45	2	21	Female	Venda	0 cups	None	0.7	0.5	0.6	Right	11h30 15/10/2019	NA	2	2	4	3	"Wasn't too concerned about skin damage. Trusted enough precautions had been taken. Anxious due to anticipation, maybe a bit more anxious about the right arm".	2	2	2	2	2	2	2	2	2	2	2	2	2	2	2	2	2	2	2	2	2	2	2	2	2	2	2
STM07	2	baseline	right	CW	-40	2	21	Female	Venda	0 cups	None	0.7	0.5	0.6	Right	11h30 15/10/2019	NA	2	2	4	3	"Wasn't too concerned about skin damage. Trusted enough precautions had been taken. Anxious due to anticipation, maybe a bit more anxious about the right arm".	2	2	2	2	2	2	2	2	2	2	2	2	2	2	2	2	2	2	2	2	2	2	2	2	2	2	2
STM07	2	baseline	right	BR	-40	2	21	Female	Venda	0 cups	None	0.7	0.5	0.6	Right	11h30 15/10/2019	NA	2	2	4	3	"Wasn't too concerned about skin damage. Trusted enough precautions had been taken. Anxious due to anticipation, maybe a bit more anxious about the right arm".	2	2	2	2	2	2	2	2	2	2	2	2	2	2	2	2	2	2	2	2	2	2	2	2	2	2	2
STM07	2	baseline	right	256	0	2	21	Female	Venda	0 cups	None	0.7	0.5	0.6	Right	11h30 15/10/2019	NA	2	2	4	3	"Wasn't too concerned about skin damage. Trusted enough precautions had been taken. Anxious due to anticipation, maybe a bit more anxious about the right arm".	2	2	2	2	2	2	2	2	2	2	2	2	2	2	2	2	2	2	2	2	2	2	2	2	2	2	2
STM07	2	baseline	right	128	-15	2	21	Female	Venda	0 cups	None	0.7	0.5	0.6	Right	11h30 15/10/2019	NA	2	2	4	3	"Wasn't too concerned about skin damage. Trusted enough precautions had been taken. Anxious due to anticipation, maybe a bit more anxious about the right arm".	2	2	2	2	2	2	2	2	2	2	2	2	2	2	2	2	2	2	2	2	2	2	2	2	2	2	2
STM07	2	baseline	right	estim	45	2	21	Female	Venda	0 cups	None	0.7	0.5	0.6	Right	11h30 15/10/2019	NA	2	2	4	3	"Wasn't too concerned about skin damage. Trusted enough precautions had been taken. Anxious due to anticipation, maybe a bit more anxious about the right arm".	2	2	2	2	2	2	2	2	2	2	2	2	2	2	2	2	2	2	2	2	2	2	2	2	2	2	2
STM07	2	baseline	right	VFF	-20	2	21	Female	Venda	0 cups	None	0.7	0.5	0.6	Right	11h30 15/10/2019	NA	2	2	4	3	"Wasn't too concerned about skin damage. Trusted enough precautions had been taken. Anxious due to anticipation, maybe a bit more anxious about the right arm".	2	2	2	2	2	2	2	2	2	2	2	2	2	2	2	2	2	2	2	2	2	2	2	2	2	2	2
STM07	2	baseline	left	CW	-40	2	21	Female	Venda	0 cups	None	0.7	0.5	0.6	Right	11h30 15/10/2019	NA	2	2	4	3	"Wasn't too concerned about skin damage. Trusted enough precautions had been taken. Anxious due to anticipation, maybe a bit more anxious about the right arm".	2	2	2	2	2	2	2	2	2	2	2	2	2	2	2	2	2	2	2	2	2	2	2	2	2	2	2
STM07	2	baseline	left	BR	-40	2	21	Female	Venda	0 cups	None	0.7	0.5	0.6	Right	11h30 15/10/2019	NA	2	2	4	3	"Wasn't too concerned about skin damage. Trusted enough precautions had been taken. Anxious due to anticipation, maybe a bit more anxious about the right arm".	2	2	2	2	2	2	2	2	2	2	2	2	2	2	2	2	2	2	2	2	2	2	2	2	2	2	2
STM07	2	baseline	left	256	-5	2	21	Female	Venda	0 cups	None	0.7	0.5	0.6	Right	11h30 15/10/2019	NA	2	2	4	3	"Wasn't too concerned about skin damage. Trusted enough precautions had been taken. Anxious due to anticipation, maybe a bit more anxious about the right arm".	2	2	2	2	2	2	2	2	2	2	2	2	2	2	2	2	2	2	2	2	2	2	2	2	2	2	2
STM07	2	baseline	left	128	-10	2	21	Female	Venda	0 cups	None	0.7	0.5	0.6	Right	11h30 15/10/2019	NA	2	2	4	3	"Wasn't too concerned about skin damage. Trusted enough precautions had been taken. Anxious due to anticipation, maybe a bit more anxious about the right arm".	2	2	2	2	2	2	2	2	2	2	2	2	2	2	2	2	2	2	2	2	2	2	2	2	2	2	2
STM07	2	baseline	left	estim	30	2	21	Female	Venda	0 cups	None	0.7	0.5	0.6	Right	11h30 15/10/2019	NA	2	2	4	3	"Wasn't too concerned about skin damage. Trusted enough precautions had been taken. Anxious due to anticipation, maybe a bit more anxious about the right arm".	2	2	2	2	2	2	2	2	2	2	2	2	2	2	2	2	2	2	2	2	2	2	2	2	2	2	2
STM07	2	baseline	left	VFF	-49	2	21	Female	Venda	0 cups	None	0.7	0.5	0.6	Right	11h30 15/10/2019	NA	2	2	4	3	"Wasn't too concerned about skin damage. Trusted enough precautions had been taken. Anxious due to anticipation, maybe a bit more anxious about the right arm".	2	2	2	2	2	2	2	2	2	2	2	2	2	2	2	2	2	2	2	2	2	2	2	2	2	2	2
STM07	0	hfs	right	hfs_train	50	2	21	Female	Venda	0 cups	None	0.7	0.5	0.6	Right	11h30 15/10/2019	NA	2	2	4	3	"Wasn't too concerned about skin damage. Trusted enough precautions had been taken. Anxious due to anticipation, maybe a bit more anxious about the right arm".	2	2	2	2	2	2	2	2	2	2	2	2	2	2	2	2	2	2	2	2	2	2	2	2	2	2	2
STM07	0	hfs	right	hfs_train	50	2	21	Female	Venda	0 cups	None	0.7	0.5	0.6	Right	11h30 15/10/2019	NA	2	2	4	3	"Wasn't too concerned about skin damage. Trusted enough precautions had been taken. Anxious due to anticipation, maybe a bit more anxious about the right arm".	2	2	2	2	2	2	2	2	2	2	2	2	2	2	2	2	2	2	2	2	2	2	2	2	2	2	2
STM07	0	hfs	right	hfs_train	50	2	21	Female	Venda	0 cups	None	0.7	0.5	0.6	Right	11h30 15/10/2019	NA	2	2	4	3	"Wasn't too concerned about skin damage. Trusted enough precautions had been taken. Anxious due to anticipation, maybe a bit more anxious about the right arm".	2	2	2	2	2	2	2	2	2	2	2	2	2	2	2	2	2	2	2	2	2	2	2	2	2	2	2
STM07	0	hfs	right	hfs_train	50	2	21	Female	Venda	0 cups	None	0.7	0.5	0.6	Right	11h30 15/10/2019	NA	2	2	4	3	"Wasn't too concerned about skin damage. Trusted enough precautions had been taken. Anxious due to anticipation, maybe a bit more anxious about the right arm".	2	2	2	2	2	2	2	2	2	2	2	2	2	2	2	2	2	2	2	2	2	2	2	2	2	2	2
STM07	0	hfs	right	hfs_train	50	2	21	Female	Venda	0 cups	None	0.7	0.5	0.6	Right	11h30 15/10/2019	NA	2	2	4	3	"Wasn't too concerned about skin damage. Trusted enough precautions had been taken. Anxious due to anticipation, maybe a bit more anxious about the right arm".	2	2	2	2	2	2	2	2	2	2	2	2	2	2	2	2	2	2	2	2	2	2	2	2	2	2	2
STM07	0	hfs	left	hfs_train	50	2	21	Female	Venda	0 cups	None	0.7	0.5	0.6	Right	11h30 15/10/2019	NA	2	2	4	3	"Wasn't too concerned about skin damage. Trusted enough precautions had been taken. Anxious due to anticipation, maybe a bit more anxious about the right arm".	2	2	2	2	2	2	2	2	2	2	2	2	2	2	2	2	2	2	2	2	2	2	2	2	2	2	2
STM07	0	hfs	left	hfs_train	45	2	21	Female	Venda	0 cups	None	0.7	0.5	0.6	Right	11h30 15/10/2019	NA	2	2	4	3	"Wasn't too concerned about skin damage. Trusted enough precautions had been taken. Anxious due to anticipation, maybe a bit more anxious about the right arm".	2	2	2	2	2	2	2	2	2	2	2	2	2	2	2	2	2	2	2	2	2	2	2	2	2	2	2
STM07	0	hfs	left	hfs_train	45	2	21	Female	Venda	0 cups	None	0.7	0.5	0.6	Right	11h30 15/10/2019	NA	2	2	4	3	"Wasn't too concerned about skin damage. Trusted enough precautions had been taken. Anxious due to anticipation, maybe a bit more anxious about the right arm".	2	2	2	2	2	2	2	2	2	2	2	2	2	2	2	2	2	2	2	2	2	2	2	2	2	2	2
STM07	0	hfs	left	hfs_train	40	2	21	Female	Venda	0 cups	None	0.7	0.5	0.6	Right	11h30 15/10/2019	NA	2	2	4	3	"Wasn't too concerned about skin damage. Trusted enough precautions had been taken. Anxious due to anticipation, maybe a bit more anxious about the right arm".	2	2	2	2	2	2	2	2	2	2	2	2	2	2	2	2	2	2	2	2	2	2	2	2	2	2	2
STM07	0	hfs	left	hfs_train	43	2	21	Female	Venda	0 cups	None	0.7	0.5	0.6	Right	11h30 15/10/2019	NA	2	2	4	3	"Wasn't too concerned about skin damage. Trusted enough precautions had been taken. Anxious due to anticipation, maybe a bit more anxious about the right arm".	2	2	2	2	2	2	2	2	2	2	2	2	2	2	2	2	2	2	2	2	2	2	2	2	2	2	2
STM07	20	test	right	BR	-45	2	21	Female	Venda	0 cups	None	0.7	0.5	0.6	Right	11h30 15/10/2019	NA	2	2	4	3	"Wasn't too concerned about skin damage. Trusted enough precautions had been taken. Anxious due to anticipation, maybe a bit more anxious about the right arm".	2	2	2	2	2	2	2	2	2	2	2	2	2	2	2	2	2	2	2	2	2	2	2	2	2	2	2
STM07	20	test	right	VFF	-30	2	21	Female	Venda	0 cups	None	0.7	0.5	0.6	Right	11h30 15/10/2019	NA	2	2	4	3	"Wasn't too concerned about skin damage. Trusted enough precautions had been taken. Anxious due to anticipation, maybe a bit more anxious about the right arm".	2	2	2	2	2	2	2	2	2	2	2	2	2	2	2	2	2	2	2	2	2	2	2	2	2	2	2
STM07	20	test	right	256	15	2	21	Female	Venda	0 cups	None	0.7	0.5	0.6	Right	11h30 15/10/2019	NA	2	2	4	3	"Wasn't too concerned about skin damage. Trusted enough precautions had been taken. Anxious due to anticipation, maybe a bit more anxious about the right arm".	2	2	2	2	2	2	2	2	2	2	2	2	2	2	2	2	2	2	2	2	2	2	2	2	2	2	2
STM07	20	test	right	128	0	2	21	Female	Venda	0 cups	None	0.7	0.5	0.6	Right	11h30 15/10/2019	NA	2	2	4	3	"Wasn't too concerned about skin damage. Trusted enough precautions had been taken. Anxious due to anticipation, maybe a bit more anxious about the right arm".	2	2	2	2	2	2	2	2	2	2	2	2	2	2	2	2	2	2	2	2	2	2	2	2	2	2	2
STM07	20	test	right	estim	40	2	21	Female	Venda	0 cups	None	0.7	0.5	0.6	Right	11h30 15/10/2019	NA	2	2	4	3	"Wasn't too concerned about skin damage. Trusted enough precautions had been taken. Anxious due to anticipation, maybe a bit more anxious about the right arm".	2	2	2	2	2	2	2	2	2	2	2	2	2	2	2	2	2	2	2	2	2	2	2	2	2	2	2
STM07	20	test	right	CW	-45	2	21	Female	Venda	0 cups	None	0.7	0.5	0.6	Right	11h30 15/10/2019	NA	2	2	4	3	"Wasn't too concerned about skin damage. Trusted enough precautions had been taken. Anxious due to anticipation, maybe a bit more anxious about the right arm".	2	2	2	2	2	2	2	2	2	2	2	2	2	2	2	2	2	2	2	2	2	2	2	2	2	2	2
STM07	20	test	left	BR	-40	2	21	Female	Venda	0 cups	None	0.7	0.5	0.6	Right	11h30 15/10/2019	NA	2	2	4	3	"Wasn't too concerned about skin damage. Trusted enough precautions had been taken. Anxious due to anticipation, maybe a bit more anxious about the right arm".	2	2	2	2	2	2	2	2	2	2	2	2	2	2	2	2	2	2	2	2	2	2	2	2	2	2	2
STM07	20	test	left	VFF	-30	2	21	Female	Venda	0 cups	None	0.7	0.5	0.6	Right	11h30 15/10/2019	NA	2	2	4	3	"Wasn't too concerned about skin damage. Trusted enough precautions had been taken. Anxious due to anticipation, maybe a bit more anxious about the right arm".	2	2	2	2	2	2	2	2	2	2	2	2	2	2	2	2	2	2	2	2	2	2	2	2	2	2	2
STM07	20	test	left	256	5	2	21	Female	Venda	0 cups	None	0.7	0.5	0.6	Right	11h30 15/10/2019	NA	2	2	4	3	"Wasn't too concerned about skin damage. Trusted enough precautions had been taken. Anxious due to anticipation, maybe a bit more anxious about the right arm".	2	2	2	2	2	2	2	2	2	2	2	2	2	2	2	2	2	2	2	2	2	2	2	2	2	2	2
STM07	20	test	left	128	-10	2	21	Female	Venda	0 cups	None	0.7	0.5	0.6	Right	11h30 15/10/2019	NA	2	2	4	3	"Wasn't too concerned about skin damage. Trusted enough precautions had been taken. Anxious due to anticipation, maybe a bit more anxious about the right arm".	2	2	2	2	2	2	2	2	2	2	2	2	2	2	2	2	2	2	2	2	2	2	2	2	2	2	2
STM07	20	test	left	estim	20	2	21	Female	Venda	0 cups	None	0.7	0.5	0.6	Right	11h30 15/10/2019	NA	2	2	4	3	"Wasn't too concerned about skin damage. Trusted enough precautions had been taken. Anxious due to anticipation, maybe a bit more anxious about the right arm".	2	2	2	2	2	2	2	2	2	2	2	2	2	2	2	2	2	2	2	2	2	2	2	2	2	2	2
STM07	20	test	left	CW	-45	2	21	Female	Venda	0 cups	None	0.7	0.5	0.6	Right	11h30 15/10/2019	NA	2	2	4	3	"Wasn't too concerned about skin damage. Trusted enough precautions had been taken. Anxious due to anticipation, maybe a bit more anxious about the right arm".	2	2	2	2	2	2	2	2	2	2	2	2	2	2	2	2	2	2	2	2	2	2	2	2	2	2	2
STM07	20	test_sa	right	E	3	2	21	Female	Venda	0 cups	None	0.7	0.5	0.6	Right	11h30 15/10/2019	NA	2	2	4	3	"Wasn't too concerned about skin damage. Trusted enough precautions had been taken. Anxious due to anticipation, maybe a bit more anxious about the right arm".	2	2	2	2	2	2	2	2	2	2	2	2	2	2	2	2	2	2	2	2	2	2	2	2	2	2	2
STM07	20	test_sa	right	A	5	2	21	Female	Venda	0 cups	None	0.7	0.5	0.6	Right	11h30 15/10/2019	NA	2	2	4	3	"Wasn't too concerned about skin damage. Trusted enough precautions had been taken. Anxious due to anticipation, maybe a bit more anxious about the right arm".	2	2	2	2	2	2	2	2	2	2	2	2	2	2	2	2	2	2	2	2	2	2	2	2	2	2	2
STM07	20	test_sa	right	D	3	2	21	Female	Venda	0 cups	None	0.7	0.5	0.6	Right	11h30 15/10/2019	NA	2	2	4	3	"Wasn't too concerned about skin damage. Trusted enough precautions had been taken. Anxious due to anticipation, maybe a bit more anxious about the right arm".	2	2	2	2	2	2	2	2	2	2	2	2	2	2	2	2	2	2	2	2	2	2	2	2	2	2	2
STM07	20	test_sa	right	H	2	2	21	Female	Venda	0 cups	None	0.7	0.5	0.6	Right	11h30 15/10/2019	NA	2	2	4	3	"Wasn't too concerned about skin damage. Trusted enough precautions had been taken. Anxious due to anticipation, maybe a bit more anxious about the right arm".	2	2	2	2	2	2	2	2	2	2	2	2	2	2	2	2	2	2	2	2	2	2	2	2	2	2	2
STM07	20	test_sa	right	C	3	2	21	Female	Venda	0 cups	None	0.7	0.5	0.6	Right	11h30 15/10/2019	NA	2	2	4	3	"Wasn't too concerned about skin damage. Trusted enough precautions had been taken. Anxious due to anticipation, maybe a bit more anxious about the right arm".	2	2	2	2	2	2	2	2	2	2	2	2	2	2	2	2	2	2	2	2	2	2	2	2	2	2	2
STM07	20	test_sa	right	G	1	2	21	Female	Venda	0 cups	None	0.7	0.5	0.6	Right	11h30 15/10/2019	NA	2	2	4	3	"Wasn't too concerned about skin damage. Trusted enough precautions had been taken. Anxious due to anticipation, maybe a bit more anxious about the right arm".	2	2	2	2	2	2	2	2	2	2	2	2	2	2	2	2	2	2	2	2	2	2	2	2	2	2	2
STM07	20	test_sa	right	B	5	2	21	Female	Venda	0 cups	None	0.7	0.5	0.6	Right	11h30 15/10/2019	NA	2	2	4	3	"Wasn't too concerned about skin damage. Trusted enough precautions had been taken. Anxious due to anticipation, maybe a bit more anxious about the right arm".	2	2	2	2	2	2	2	2	2	2	2	2	2	2	2	2	2	2	2	2	2	2	2	2	2	2	2
STM07	20	test_sa	right	F	2	2	21	Female	Venda	0 cups	None	0.7	0.5	0.6	Right	11h30 15/10/2019	NA	2	2	4	3	"Wasn't too concerned about skin damage. Trusted enough precautions had been taken. Anxious due to anticipation, maybe a bit more anxious about the right arm".	2	2	2	2	2	2	2	2	2	2	2	2	2	2	2	2	2	2	2	2	2	2	2	2	2	2	2
STM07	20	test_sa	left	E	NA	2	21	Female	Venda	0 cups	None	0.7	0.5	0.6	Right	11h30 15/10/2019	NA	2	2	4	3	"Wasn't too concerned about skin damage. Trusted enough precautions had been taken. Anxious due to anticipation, maybe a bit more anxious about the right arm".	2	2	2	2	2	2	2	2	2	2	2	2	2	2	2	2	2	2	2	2	2	2	2	2	2	2	2
STM07	20	test_sa	left	A	NA	2	21	Female	Venda	0 cups	None	0.7	0.5	0.6	Right	11h30 15/10/2019	NA	2	2	4	3	"Wasn't too concerned about skin damage. Trusted enough precautions had been taken. Anxious due to anticipation, maybe a bit more anxious about the right arm".	2	2	2	2	2	2	2	2	2	2	2	2	2	2	2	2	2	2	2	2	2	2	2	2	2	2	2
STM07	20	test_sa	left	D	NA	2	21	Female	Venda	0 cups	None	0.7	0.5	0.6	Right	11h30 15/10/2019	NA	2	2	4	3	"Wasn't too concerned about skin damage. Trusted enough precautions had been taken. Anxious due to anticipation, maybe a bit more anxious about the right arm".	2	2	2	2	2	2	2	2	2	2	2	2	2	2	2	2	2	2	2	2	2	2	2	2	2	2	2
STM07	20	test_sa	left	H	NA	2	21	Female	Venda	0 cups	None	0.7	0.5	0.6	Right	11h30 15/10/2019	NA	2	2	4	3	"Wasn't too concerned about skin damage. Trusted enough precautions had been taken. Anxious due to anticipation, maybe a bit more anxious about the right arm".	2	2	2	2	2	2	2	2	2	2	2	2	2	2	2	2	2	2	2	2	2	2	2	2	2	2	2
STM07	20	test_sa	left	C	NA	2	21	Female	Venda	0 cups	None	0.7	0.5	0.6	Right	11h30 15/10/2019	NA	2	2	4	3	"Wasn't too concerned about skin damage. Trusted enough precautions had been taken. Anxious due to anticipation, maybe a bit more anxious about the right arm".	2	2	2	2	2	2	2	2	2	2	2	2	2	2	2	2	2	2	2	2	2	2	2	2	2	2	2
STM07	20	test_sa	left	G	NA	2	21	Female	Venda	0 cups	None	0.7	0.5	0.6	Right	11h30 15/10/2019	NA	2	2	4	3	"Wasn't too concerned about skin damage. Trusted enough precautions had been taken. Anxious due to anticipation, maybe a bit more anxious about the right arm".	2	2	2	2	2	2	2	2	2	2	2	2	2	2	2	2	2	2	2	2	2	2	2	2	2	2	2
STM07	20	test_sa	left	B	NA	2	21	Female	Venda	0 cups	None	0.7	0.5	0.6	Right	11h30 15/10/2019	NA	2	2	4	3	"Wasn't too concerned about skin damage. Trusted enough precautions had been taken. Anxious due to anticipation, maybe a bit more anxious about the right arm".	2	2	2	2	2	2	2	2	2	2	2	2	2	2	2	2	2	2	2	2	2	2	2	2	2	2	2
STM07	20	test_sa	left	F	NA	2	21	Female	Venda	0 cups	None	0.7	0.5	0.6	Right	11h30 15/10/2019	NA	2	2	4	3	"Wasn't too concerned about skin damage. Trusted enough precautions had been taken. Anxious due to anticipation, maybe a bit more anxious about the right arm".	2	2	2	2	2	2	2	2	2	2	2	2	2	2	2	2	2	2	2	2	2	2	2	2	2	2	2
STM07	26	test	right	VFF	-49	2	21	Female	Venda	0 cups	None	0.7	0.5	0.6	Right	11h30 15/10/2019	NA	2	2	4	3	"Wasn't too concerned about skin damage. Trusted enough precautions had been taken. Anxious due to anticipation, maybe a bit more anxious about the right arm".	2	2	2	2	2	2	2	2	2	2	2	2	2	2	2	2	2	2	2	2	2	2	2	2	2	2	2
STM07	26	test	right	BR	-49	2	21	Female	Venda	0 cups	None	0.7	0.5	0.6	Right	11h30 15/10/2019	NA	2	2	4	3	"Wasn't too concerned about skin damage. Trusted enough precautions had been taken. Anxious due to anticipation, maybe a bit more anxious about the right arm".	2	2	2	2	2	2	2	2	2	2	2	2	2	2	2	2	2	2	2	2	2	2	2	2	2	2	2
STM07	26	test	right	CW	-45	2	21	Female	Venda	0 cups	None	0.7	0.5	0.6	Right	11h30 15/10/2019	NA	2	2	4	3	"Wasn't too concerned about skin damage. Trusted enough precautions had been taken. Anxious due to anticipation, maybe a bit more anxious about the right arm".	2	2	2	2	2	2	2	2	2	2	2	2	2	2	2	2	2	2	2	2	2	2	2	2	2	2	2
STM07	26	test	right	128	0	2	21	Female	Venda	0 cups	None	0.7	0.5	0.6	Right	11h30 15/10/2019	NA	2	2	4	3	"Wasn't too concerned about skin damage. Trusted enough precautions had been taken. Anxious due to anticipation, maybe a bit more anxious about the right arm".	2	2	2	2	2	2	2	2	2	2	2	2	2	2	2	2	2	2	2	2	2	2	2	2	2	2	2
STM07	26	test	right	256	5	2	21	Female	Venda	0 cups	None	0.7	0.5	0.6	Right	11h30 15/10/2019	NA	2	2	4	3	"Wasn't too concerned about skin damage. Trusted enough precautions had been taken. Anxious due to anticipation, maybe a bit more anxious about the right arm".	2	2	2	2	2	2	2	2	2	2	2	2	2	2	2	2	2	2	2	2	2	2	2	2	2	2	2
STM07	26	test	right	estim	35	2	21	Female	Venda	0 cups	None	0.7	0.5	0.6	Right	11h30 15/10/2019	NA	2	2	4	3	"Wasn't too concerned about skin damage. Trusted enough precautions had been taken. Anxious due to anticipation, maybe a bit more anxious about the right arm".	2	2	2	2	2	2	2	2	2	2	2	2	2	2	2	2	2	2	2	2	2	2	2	2	2	2	2
STM07	26	test	left	VFF	-49	2	21	Female	Venda	0 cups	None	0.7	0.5	0.6	Right	11h30 15/10/2019	NA	2	2	4	3	"Wasn't too concerned about skin damage. Trusted enough precautions had been taken. Anxious due to anticipation, maybe a bit more anxious about the right arm".	2	2	2	2	2	2	2	2	2	2	2	2	2	2	2	2	2	2	2	2	2	2	2	2	2	2	2
STM07	26	test	left	BR	-45	2	21	Female	Venda	0 cups	None	0.7	0.5	0.6	Right	11h30 15/10/2019	NA	2	2	4	3	"Wasn't too concerned about skin damage. Trusted enough precautions had been taken. Anxious due to anticipation, maybe a bit more anxious about the right arm".	2	2	2	2	2	2	2	2	2	2	2	2	2	2	2	2	2	2	2	2	2	2	2	2	2	2	2
STM07	26	test	left	CW	-45	2	21	Female	Venda	0 cups	None	0.7	0.5	0.6	Right	11h30 15/10/2019	NA	2	2	4	3	"Wasn't too concerned about skin damage. Trusted enough precautions had been taken. Anxious due to anticipation, maybe a bit more anxious about the right arm".	2	2	2	2	2	2	2	2	2	2	2	2	2	2	2	2	2	2	2	2	2	2	2	2	2	2	2
STM07	26	test	left	128	0	2	21	Female	Venda	0 cups	None	0.7	0.5	0.6	Right	11h30 15/10/2019	NA	2	2	4	3	"Wasn't too concerned about skin damage. Trusted enough precautions had been taken. Anxious due to anticipation, maybe a bit more anxious about the right arm".	2	2	2	2	2	2	2	2	2	2	2	2	2	2	2	2	2	2	2	2	2	2	2	2	2	2	2
STM07	26	test	left	256	5	2	21	Female	Venda	0 cups	None	0.7	0.5	0.6	Right	11h30 15/10/2019	NA	2	2	4	3	"Wasn't too concerned about skin damage. Trusted enough precautions had been taken. Anxious due to anticipation, maybe a bit more anxious about the right arm".	2	2	2	2	2	2	2	2	2	2	2	2	2	2	2	2	2	2	2	2	2	2	2	2	2	2	2
STM07	26	test	left	estim	25	2	21	Female	Venda	0 cups	None	0.7	0.5	0.6	Right	11h30 15/10/2019	NA	2	2	4	3	"Wasn't too concerned about skin damage. Trusted enough precautions had been taken. Anxious due to anticipation, maybe a bit more anxious about the right arm".	2	2	2	2	2	2	2	2	2	2	2	2	2	2	2	2	2	2	2	2	2	2	2	2	2	2	2
STM07	32	test	right	256	0	2	21	Female	Venda	0 cups	None	0.7	0.5	0.6	Right	11h30 15/10/2019	NA	2	2	4	3	"Wasn't too concerned about skin damage. Trusted enough precautions had been taken. Anxious due to anticipation, maybe a bit more anxious about the right arm".	2	2	2	2	2	2	2	2	2	2	2	2	2	2	2	2	2	2	2	2	2	2	2	2	2	2	2
STM07	32	test	right	BR	-45	2	21	Female	Venda	0 cups	None	0.7	0.5	0.6	Right	11h30 15/10/2019	NA	2	2	4	3	"Wasn't too concerned about skin damage. Trusted enough precautions had been taken. Anxious due to anticipation, maybe a bit more anxious about the right arm".	2	2	2	2	2	2	2	2	2	2	2	2	2	2	2	2	2	2	2	2	2	2	2	2	2	2	2
STM07	32	test	right	VFF	-49	2	21	Female	Venda	0 cups	None	0.7	0.5	0.6	Right	11h30 15/10/2019	NA	2	2	4	3	"Wasn't too concerned about skin damage. Trusted enough precautions had been taken. Anxious due to anticipation, maybe a bit more anxious about the right arm".	2	2	2	2	2	2	2	2	2	2	2	2	2	2	2	2	2	2	2	2	2	2	2	2	2	2	2
STM07	32	test	right	128	0	2	21	Female	Venda	0 cups	None	0.7	0.5	0.6	Right	11h30 15/10/2019	NA	2	2	4	3	"Wasn't too concerned about skin damage. Trusted enough precautions had been taken. Anxious due to anticipation, maybe a bit more anxious about the right arm".	2	2	2	2	2	2	2	2	2	2	2	2	2	2	2	2	2	2	2	2	2	2	2	2	2	2	2
STM07	32	test	right	CW	-49	2	21	Female	Venda	0 cups	None	0.7	0.5	0.6	Right	11h30 15/10/2019	NA	2	2	4	3	"Wasn't too concerned about skin damage. Trusted enough precautions had been taken. Anxious due to anticipation, maybe a bit more anxious about the right arm".	2	2	2	2	2	2	2	2	2	2	2	2	2	2	2	2	2	2	2	2	2	2	2	2	2	2	2
STM07	32	test	right	estim	40	2	21	Female	Venda	0 cups	None	0.7	0.5	0.6	Right	11h30 15/10/2019	NA	2	2	4	3	"Wasn't too concerned about skin damage. Trusted enough precautions had been taken. Anxious due to anticipation, maybe a bit more anxious about the right arm".	2	2	2	2	2	2	2	2	2	2	2	2	2	2	2	2	2	2	2	2	2	2	2	2	2	2	2
STM07	32	test	left	256	-5	2	21	Female	Venda	0 cups	None	0.7	0.5	0.6	Right	11h30 15/10/2019	NA	2	2	4	3	"Wasn't too concerned about skin damage. Trusted enough precautions had been taken. Anxious due to anticipation, maybe a bit more anxious about the right arm".	2	2	2	2	2	2	2	2	2	2	2	2	2	2	2	2	2	2	2	2	2	2	2	2	2	2	2
STM07	32	test	left	BR	-45	2	21	Female	Venda	0 cups	None	0.7	0.5	0.6	Right	11h30 15/10/2019	NA	2	2	4	3	"Wasn't too concerned about skin damage. Trusted enough precautions had been taken. Anxious due to anticipation, maybe a bit more anxious about the right arm".	2	2	2	2	2	2	2	2	2	2	2	2	2	2	2	2	2	2	2	2	2	2	2	2	2	2	2
STM07	32	test	left	VFF	-49	2	21	Female	Venda	0 cups	None	0.7	0.5	0.6	Right	11h30 15/10/2019	NA	2	2	4	3	"Wasn't too concerned about skin damage. Trusted enough precautions had been taken. Anxious due to anticipation, maybe a bit more anxious about the right arm".	2	2	2	2	2	2	2	2	2	2	2	2	2	2	2	2	2	2	2	2	2	2	2	2	2	2	2
STM07	32	test	left	128	-5	2	21	Female	Venda	0 cups	None	0.7	0.5	0.6	Right	11h30 15/10/2019	NA	2	2	4	3	"Wasn't too concerned about skin damage. Trusted enough precautions had been taken. Anxious due to anticipation, maybe a bit more anxious about the right arm".	2	2	2	2	2	2	2	2	2	2	2	2	2	2	2	2	2	2	2	2	2	2	2	2	2	2	2
STM07	32	test	left	CW	-45	2	21	Female	Venda	0 cups	None	0.7	0.5	0.6	Right	11h30 15/10/2019	NA	2	2	4	3	"Wasn't too concerned about skin damage. Trusted enough precautions had been taken. Anxious due to anticipation, maybe a bit more anxious about the right arm".	2	2	2	2	2	2	2	2	2	2	2	2	2	2	2	2	2	2	2	2	2	2	2	2	2	2	2
STM07	32	test	left	estim	30	2	21	Female	Venda	0 cups	None	0.7	0.5	0.6	Right	11h30 15/10/2019	NA	2	2	4	3	"Wasn't too concerned about skin damage. Trusted enough precautions had been taken. Anxious due to anticipation, maybe a bit more anxious about the right arm".	2	2	2	2	2	2	2	2	2	2	2	2	2	2	2	2	2	2	2	2	2	2	2	2	2	2	2
STM07	38	test	right	estim	30	2	21	Female	Venda	0 cups	None	0.7	0.5	0.6	Right	11h30 15/10/2019	NA	2	2	4	3	"Wasn't too concerned about skin damage. Trusted enough precautions had been taken. Anxious due to anticipation, maybe a bit more anxious about the right arm".	2	2	2	2	2	2	2	2	2	2	2	2	2	2	2	2	2	2	2	2	2	2	2	2	2	2	2
STM07	38	test	right	VFF	-49	2	21	Female	Venda	0 cups	None	0.7	0.5	0.6	Right	11h30 15/10/2019	NA	2	2	4	3	"Wasn't too concerned about skin damage. Trusted enough precautions had been taken. Anxious due to anticipation, maybe a bit more anxious about the right arm".	2	2	2	2	2	2	2	2	2	2	2	2	2	2	2	2	2	2	2	2	2	2	2	2	2	2	2
STM07	38	test	right	CW	-49	2	21	Female	Venda	0 cups	None	0.7	0.5	0.6	Right	11h30 15/10/2019	NA	2	2	4	3	"Wasn't too concerned about skin damage. Trusted enough precautions had been taken. Anxious due to anticipation, maybe a bit more anxious about the right arm".	2	2	2	2	2	2	2	2	2	2	2	2	2	2	2	2	2	2	2	2	2	2	2	2	2	2	2
STM07	38	test	right	128	0	2	21	Female	Venda	0 cups	None	0.7	0.5	0.6	Right	11h30 15/10/2019	NA	2	2	4	3	"Wasn't too concerned about skin damage. Trusted enough precautions had been taken. Anxious due to anticipation, maybe a bit more anxious about the right arm".	2	2	2	2	2	2	2	2	2	2	2	2	2	2	2	2	2	2	2	2	2	2	2	2	2	2	2
STM07	38	test	right	256	0	2	21	Female	Venda	0 cups	None	0.7	0.5	0.6	Right	11h30 15/10/2019	NA	2	2	4	3	"Wasn't too concerned about skin damage. Trusted enough precautions had been taken. Anxious due to anticipation, maybe a bit more anxious about the right arm".	2	2	2	2	2	2	2	2	2	2	2	2	2	2	2	2	2	2	2	2	2	2	2	2	2	2	2
STM07	38	test	right	BR	-49	2	21	Female	Venda	0 cups	None	0.7	0.5	0.6	Right	11h30 15/10/2019	NA	2	2	4	3	"Wasn't too concerned about skin damage. Trusted enough precautions had been taken. Anxious due to anticipation, maybe a bit more anxious about the right arm".	2	2	2	2	2	2	2	2	2	2	2	2	2	2	2	2	2	2	2	2	2	2	2	2	2	2	2
STM07	38	test	left	estim	35	2	21	Female	Venda	0 cups	None	0.7	0.5	0.6	Right	11h30 15/10/2019	NA	2	2	4	3	"Wasn't too concerned about skin damage. Trusted enough precautions had been taken. Anxious due to anticipation, maybe a bit more anxious about the right arm".	2	2	2	2	2	2	2	2	2	2	2	2	2	2	2	2	2	2	2	2	2	2	2	2	2	2	2
STM07	38	test	left	VFF	-49	2	21	Female	Venda	0 cups	None	0.7	0.5	0.6	Right	11h30 15/10/2019	NA	2	2	4	3	"Wasn't too concerned about skin damage. Trusted enough precautions had been taken. Anxious due to anticipation, maybe a bit more anxious about the right arm".	2	2	2	2	2	2	2	2	2	2	2	2	2	2	2	2	2	2	2	2	2	2	2	2	2	2	2
STM07	38	test	left	CW	-47	2	21	Female	Venda	0 cups	None	0.7	0.5	0.6	Right	11h30 15/10/2019	NA	2	2	4	3	"Wasn't too concerned about skin damage. Trusted enough precautions had been taken. Anxious due to anticipation, maybe a bit more anxious about the right arm".	2	2	2	2	2	2	2	2	2	2	2	2	2	2	2	2	2	2	2	2	2	2	2	2	2	2	2
STM07	38	test	left	128	-10	2	21	Female	Venda	0 cups	None	0.7	0.5	0.6	Right	11h30 15/10/2019	NA	2	2	4	3	"Wasn't too concerned about skin damage. Trusted enough precautions had been taken. Anxious due to anticipation, maybe a bit more anxious about the right arm".	2	2	2	2	2	2	2	2	2	2	2	2	2	2	2	2	2	2	2	2	2	2	2	2	2	2	2
STM07	38	test	left	256	0	2	21	Female	Venda	0 cups	None	0.7	0.5	0.6	Right	11h30 15/10/2019	NA	2	2	4	3	"Wasn't too concerned about skin damage. Trusted enough precautions had been taken. Anxious due to anticipation, maybe a bit more anxious about the right arm".	2	2	2	2	2	2	2	2	2	2	2	2	2	2	2	2	2	2	2	2	2	2	2	2	2	2	2
STM07	38	test	left	BR	-40	2	21	Female	Venda	0 cups	None	0.7	0.5	0.6	Right	11h30 15/10/2019	NA	2	2	4	3	"Wasn't too concerned about skin damage. Trusted enough precautions had been taken. Anxious due to anticipation, maybe a bit more anxious about the right arm".	2	2	2	2	2	2	2	2	2	2	2	2	2	2	2	2	2	2	2	2	2	2	2	2	2	2	2
STM07	40	test_sa	right	E	7	2	21	Female	Venda	0 cups	None	0.7	0.5	0.6	Right	11h30 15/10/2019	NA	2	2	4	3	"Wasn't too concerned about skin damage. Trusted enough precautions had been taken. Anxious due to anticipation, maybe a bit more anxious about the right arm".	2	2	2	2	2	2	2	2	2	2	2	2	2	2	2	2	2	2	2	2	2	2	2	2	2	2	2
STM07	40	test_sa	right	A	5	2	21	Female	Venda	0 cups	None	0.7	0.5	0.6	Right	11h30 15/10/2019	NA	2	2	4	3	"Wasn't too concerned about skin damage. Trusted enough precautions had been taken. Anxious due to anticipation, maybe a bit more anxious about the right arm".	2	2	2	2	2	2	2	2	2	2	2	2	2	2	2	2	2	2	2	2	2	2	2	2	2	2	2
STM07	40	test_sa	right	D	3	2	21	Female	Venda	0 cups	None	0.7	0.5	0.6	Right	11h30 15/10/2019	NA	2	2	4	3	"Wasn't too concerned about skin damage. Trusted enough precautions had been taken. Anxious due to anticipation, maybe a bit more anxious about the right arm".	2	2	2	2	2	2	2	2	2	2	2	2	2	2	2	2	2	2	2	2	2	2	2	2	2	2	2
STM07	40	test_sa	right	H	2	2	21	Female	Venda	0 cups	None	0.7	0.5	0.6	Right	11h30 15/10/2019	NA	2	2	4	3	"Wasn't too concerned about skin damage. Trusted enough precautions had been taken. Anxious due to anticipation, maybe a bit more anxious about the right arm".	2	2	2	2	2	2	2	2	2	2	2	2	2	2	2	2	2	2	2	2	2	2	2	2	2	2	2
STM07	40	test_sa	right	C	1	2	21	Female	Venda	0 cups	None	0.7	0.5	0.6	Right	11h30 15/10/2019	NA	2	2	4	3	"Wasn't too concerned about skin damage. Trusted enough precautions had been taken. Anxious due to anticipation, maybe a bit more anxious about the right arm".	2	2	2	2	2	2	2	2	2	2	2	2	2	2	2	2	2	2	2	2	2	2	2	2	2	2	2
STM07	40	test_sa	right	G	2	2	21	Female	Venda	0 cups	None	0.7	0.5	0.6	Right	11h30 15/10/2019	NA	2	2	4	3	"Wasn't too concerned about skin damage. Trusted enough precautions had been taken. Anxious due to anticipation, maybe a bit more anxious about the right arm".	2	2	2	2	2	2	2	2	2	2	2	2	2	2	2	2	2	2	2	2	2	2	2	2	2	2	2
STM07	40	test_sa	right	B	3	2	21	Female	Venda	0 cups	None	0.7	0.5	0.6	Right	11h30 15/10/2019	NA	2	2	4	3	"Wasn't too concerned about skin damage. Trusted enough precautions had been taken. Anxious due to anticipation, maybe a bit more anxious about the right arm".	2	2	2	2	2	2	2	2	2	2	2	2	2	2	2	2	2	2	2	2	2	2	2	2	2	2	2
STM07	40	test_sa	right	F	2	2	21	Female	Venda	0 cups	None	0.7	0.5	0.6	Right	11h30 15/10/2019	NA	2	2	4	3	"Wasn't too concerned about skin damage. Trusted enough precautions had been taken. Anxious due to anticipation, maybe a bit more anxious about the right arm".	2	2	2	2	2	2	2	2	2	2	2	2	2	2	2	2	2	2	2	2	2	2	2	2	2	2	2
STM07	40	test_sa	left	E	2	2	21	Female	Venda	0 cups	None	0.7	0.5	0.6	Right	11h30 15/10/2019	NA	2	2	4	3	"Wasn't too concerned about skin damage. Trusted enough precautions had been taken. Anxious due to anticipation, maybe a bit more anxious about the right arm".	2	2	2	2	2	2	2	2	2	2	2	2	2	2	2	2	2	2	2	2	2	2	2	2	2	2	2
STM07	40	test_sa	left	A	7	2	21	Female	Venda	0 cups	None	0.7	0.5	0.6	Right	11h30 15/10/2019	NA	2	2	4	3	"Wasn't too concerned about skin damage. Trusted enough precautions had been taken. Anxious due to anticipation, maybe a bit more anxious about the right arm".	2	2	2	2	2	2	2	2	2	2	2	2	2	2	2	2	2	2	2	2	2	2	2	2	2	2	2
STM07	40	test_sa	left	D	3	2	21	Female	Venda	0 cups	None	0.7	0.5	0.6	Right	11h30 15/10/2019	NA	2	2	4	3	"Wasn't too concerned about skin damage. Trusted enough precautions had been taken. Anxious due to anticipation, maybe a bit more anxious about the right arm".	2	2	2	2	2	2	2	2	2	2	2	2	2	2	2	2	2	2	2	2	2	2	2	2	2	2	2
STM07	40	test_sa	left	H	6	2	21	Female	Venda	0 cups	None	0.7	0.5	0.6	Right	11h30 15/10/2019	NA	2	2	4	3	"Wasn't too concerned about skin damage. Trusted enough precautions had been taken. Anxious due to anticipation, maybe a bit more anxious about the right arm".	2	2	2	2	2	2	2	2	2	2	2	2	2	2	2	2	2	2	2	2	2	2	2	2	2	2	2
STM07	40	test_sa	left	C	1	2	21	Female	Venda	0 cups	None	0.7	0.5	0.6	Right	11h30 15/10/2019	NA	2	2	4	3	"Wasn't too concerned about skin damage. Trusted enough precautions had been taken. Anxious due to anticipation, maybe a bit more anxious about the right arm".	2	2	2	2	2	2	2	2	2	2	2	2	2	2	2	2	2	2	2	2	2	2	2	2	2	2	2
STM07	40	test_sa	left	G	0	2	21	Female	Venda	0 cups	None	0.7	0.5	0.6	Right	11h30 15/10/2019	NA	2	2	4	3	"Wasn't too concerned about skin damage. Trusted enough precautions had been taken. Anxious due to anticipation, maybe a bit more anxious about the right arm".	2	2	2	2	2	2	2	2	2	2	2	2	2	2	2	2	2	2	2	2	2	2	2	2	2	2	2
STM07	40	test_sa	left	B	6	2	21	Female	Venda	0 cups	None	0.7	0.5	0.6	Right	11h30 15/10/2019	NA	2	2	4	3	"Wasn't too concerned about skin damage. Trusted enough precautions had been taken. Anxious due to anticipation, maybe a bit more anxious about the right arm".	2	2	2	2	2	2	2	2	2	2	2	2	2	2	2	2	2	2	2	2	2	2	2	2	2	2	2
STM07	40	test_sa	left	F	1	2	21	Female	Venda	0 cups	None	0.7	0.5	0.6	Right	11h30 15/10/2019	NA	2	2	4	3	"Wasn't too concerned about skin damage. Trusted enough precautions had been taken. Anxious due to anticipation, maybe a bit more anxious about the right arm".	2	2	2	2	2	2	2	2	2	2	2	2	2	2	2	2	2	2	2	2	2	2	2	2	2	2	2
STM07	44	test	right	BR	-40	2	21	Female	Venda	0 cups	None	0.7	0.5	0.6	Right	11h30 15/10/2019	NA	2	2	4	3	"Wasn't too concerned about skin damage. Trusted enough precautions had been taken. Anxious due to anticipation, maybe a bit more anxious about the right arm".	2	2	2	2	2	2	2	2	2	2	2	2	2	2	2	2	2	2	2	2	2	2	2	2	2	2	2
STM07	44	test	right	CW	-45	2	21	Female	Venda	0 cups	None	0.7	0.5	0.6	Right	11h30 15/10/2019	NA	2	2	4	3	"Wasn't too concerned about skin damage. Trusted enough precautions had been taken. Anxious due to anticipation, maybe a bit more anxious about the right arm".	2	2	2	2	2	2	2	2	2	2	2	2	2	2	2	2	2	2	2	2	2	2	2	2	2	2	2
STM07	44	test	right	256	5	2	21	Female	Venda	0 cups	None	0.7	0.5	0.6	Right	11h30 15/10/2019	NA	2	2	4	3	"Wasn't too concerned about skin damage. Trusted enough precautions had been taken. Anxious due to anticipation, maybe a bit more anxious about the right arm".	2	2	2	2	2	2	2	2	2	2	2	2	2	2	2	2	2	2	2	2	2	2	2	2	2	2	2
STM07	44	test	right	VFF	-49	2	21	Female	Venda	0 cups	None	0.7	0.5	0.6	Right	11h30 15/10/2019	NA	2	2	4	3	"Wasn't too concerned about skin damage. Trusted enough precautions had been taken. Anxious due to anticipation, maybe a bit more anxious about the right arm".	2	2	2	2	2	2	2	2	2	2	2	2	2	2	2	2	2	2	2	2	2	2	2	2	2	2	2
STM07	44	test	right	estim	45	2	21	Female	Venda	0 cups	None	0.7	0.5	0.6	Right	11h30 15/10/2019	NA	2	2	4	3	"Wasn't too concerned about skin damage. Trusted enough precautions had been taken. Anxious due to anticipation, maybe a bit more anxious about the right arm".	2	2	2	2	2	2	2	2	2	2	2	2	2	2	2	2	2	2	2	2	2	2	2	2	2	2	2
STM07	44	test	right	128	0	2	21	Female	Venda	0 cups	None	0.7	0.5	0.6	Right	11h30 15/10/2019	NA	2	2	4	3	"Wasn't too concerned about skin damage. Trusted enough precautions had been taken. Anxious due to anticipation, maybe a bit more anxious about the right arm".	2	2	2	2	2	2	2	2	2	2	2	2	2	2	2	2	2	2	2	2	2	2	2	2	2	2	2
STM07	44	test	left	BR	-49	2	21	Female	Venda	0 cups	None	0.7	0.5	0.6	Right	11h30 15/10/2019	NA	2	2	4	3	"Wasn't too concerned about skin damage. Trusted enough precautions had been taken. Anxious due to anticipation, maybe a bit more anxious about the right arm".	2	2	2	2	2	2	2	2	2	2	2	2	2	2	2	2	2	2	2	2	2	2	2	2	2	2	2
STM07	44	test	left	CW	-49	2	21	Female	Venda	0 cups	None	0.7	0.5	0.6	Right	11h30 15/10/2019	NA	2	2	4	3	"Wasn't too concerned about skin damage. Trusted enough precautions had been taken. Anxious due to anticipation, maybe a bit more anxious about the right arm".	2	2	2	2	2	2	2	2	2	2	2	2	2	2	2	2	2	2	2	2	2	2	2	2	2	2	2
STM07	44	test	left	256	10	2	21	Female	Venda	0 cups	None	0.7	0.5	0.6	Right	11h30 15/10/2019	NA	2	2	4	3	"Wasn't too concerned about skin damage. Trusted enough precautions had been taken. Anxious due to anticipation, maybe a bit more anxious about the right arm".	2	2	2	2	2	2	2	2	2	2	2	2	2	2	2	2	2	2	2	2	2	2	2	2	2	2	2
STM07	44	test	left	VFF	-45	2	21	Female	Venda	0 cups	None	0.7	0.5	0.6	Right	11h30 15/10/2019	NA	2	2	4	3	"Wasn't too concerned about skin damage. Trusted enough precautions had been taken. Anxious due to anticipation, maybe a bit more anxious about the right arm".	2	2	2	2	2	2	2	2	2	2	2	2	2	2	2	2	2	2	2	2	2	2	2	2	2	2	2
STM07	44	test	left	estim	35	2	21	Female	Venda	0 cups	None	0.7	0.5	0.6	Right	11h30 15/10/2019	NA	2	2	4	3	"Wasn't too concerned about skin damage. Trusted enough precautions had been taken. Anxious due to anticipation, maybe a bit more anxious about the right arm".	2	2	2	2	2	2	2	2	2	2	2	2	2	2	2	2	2	2	2	2	2	2	2	2	2	2	2
STM07	44	test	left	128	0	2	21	Female	Venda	0 cups	None	0.7	0.5	0.6	Right	11h30 15/10/2019	NA	2	2	4	3	"Wasn't too concerned about skin damage. Trusted enough precautions had been taken. Anxious due to anticipation, maybe a bit more anxious about the right arm".	2	2	2	2	2	2	2	2	2	2	2	2	2	2	2	2	2	2	2	2	2	2	2	2	2	2	2
STM07	50	test	right	256	10	2	21	Female	Venda	0 cups	None	0.7	0.5	0.6	Right	11h30 15/10/2019	NA	2	2	4	3	"Wasn't too concerned about skin damage. Trusted enough precautions had been taken. Anxious due to anticipation, maybe a bit more anxious about the right arm".	2	2	2	2	2	2	2	2	2	2	2	2	2	2	2	2	2	2	2	2	2	2	2	2	2	2	2
STM07	50	test	right	CW	-45	2	21	Female	Venda	0 cups	None	0.7	0.5	0.6	Right	11h30 15/10/2019	NA	2	2	4	3	"Wasn't too concerned about skin damage. Trusted enough precautions had been taken. Anxious due to anticipation, maybe a bit more anxious about the right arm".	2	2	2	2	2	2	2	2	2	2	2	2	2	2	2	2	2	2	2	2	2	2	2	2	2	2	2
STM07	50	test	right	128	-5	2	21	Female	Venda	0 cups	None	0.7	0.5	0.6	Right	11h30 15/10/2019	NA	2	2	4	3	"Wasn't too concerned about skin damage. Trusted enough precautions had been taken. Anxious due to anticipation, maybe a bit more anxious about the right arm".	2	2	2	2	2	2	2	2	2	2	2	2	2	2	2	2	2	2	2	2	2	2	2	2	2	2	2
STM07	50	test	right	VFF	-49	2	21	Female	Venda	0 cups	None	0.7	0.5	0.6	Right	11h30 15/10/2019	NA	2	2	4	3	"Wasn't too concerned about skin damage. Trusted enough precautions had been taken. Anxious due to anticipation, maybe a bit more anxious about the right arm".	2	2	2	2	2	2	2	2	2	2	2	2	2	2	2	2	2	2	2	2	2	2	2	2	2	2	2
STM07	50	test	right	estim	45	2	21	Female	Venda	0 cups	None	0.7	0.5	0.6	Right	11h30 15/10/2019	NA	2	2	4	3	"Wasn't too concerned about skin damage. Trusted enough precautions had been taken. Anxious due to anticipation, maybe a bit more anxious about the right arm".	2	2	2	2	2	2	2	2	2	2	2	2	2	2	2	2	2	2	2	2	2	2	2	2	2	2	2
STM07	50	test	right	BR	-47	2	21	Female	Venda	0 cups	None	0.7	0.5	0.6	Right	11h30 15/10/2019	NA	2	2	4	3	"Wasn't too concerned about skin damage. Trusted enough precautions had been taken. Anxious due to anticipation, maybe a bit more anxious about the right arm".	2	2	2	2	2	2	2	2	2	2	2	2	2	2	2	2	2	2	2	2	2	2	2	2	2	2	2
STM07	50	test	left	256	-30	2	21	Female	Venda	0 cups	None	0.7	0.5	0.6	Right	11h30 15/10/2019	NA	2	2	4	3	"Wasn't too concerned about skin damage. Trusted enough precautions had been taken. Anxious due to anticipation, maybe a bit more anxious about the right arm".	2	2	2	2	2	2	2	2	2	2	2	2	2	2	2	2	2	2	2	2	2	2	2	2	2	2	2
STM07	50	test	left	CW	-49	2	21	Female	Venda	0 cups	None	0.7	0.5	0.6	Right	11h30 15/10/2019	NA	2	2	4	3	"Wasn't too concerned about skin damage. Trusted enough precautions had been taken. Anxious due to anticipation, maybe a bit more anxious about the right arm".	2	2	2	2	2	2	2	2	2	2	2	2	2	2	2	2	2	2	2	2	2	2	2	2	2	2	2
STM07	50	test	left	128	-10	2	21	Female	Venda	0 cups	None	0.7	0.5	0.6	Right	11h30 15/10/2019	NA	2	2	4	3	"Wasn't too concerned about skin damage. Trusted enough precautions had been taken. Anxious due to anticipation, maybe a bit more anxious about the right arm".	2	2	2	2	2	2	2	2	2	2	2	2	2	2	2	2	2	2	2	2	2	2	2	2	2	2	2
STM07	50	test	left	VFF	-49	2	21	Female	Venda	0 cups	None	0.7	0.5	0.6	Right	11h30 15/10/2019	NA	2	2	4	3	"Wasn't too concerned about skin damage. Trusted enough precautions had been taken. Anxious due to anticipation, maybe a bit more anxious about the right arm".	2	2	2	2	2	2	2	2	2	2	2	2	2	2	2	2	2	2	2	2	2	2	2	2	2	2	2
STM07	50	test	left	estim	40	2	21	Female	Venda	0 cups	None	0.7	0.5	0.6	Right	11h30 15/10/2019	NA	2	2	4	3	"Wasn't too concerned about skin damage. Trusted enough precautions had been taken. Anxious due to anticipation, maybe a bit more anxious about the right arm".	2	2	2	2	2	2	2	2	2	2	2	2	2	2	2	2	2	2	2	2	2	2	2	2	2	2	2
STM07	50	test	left	BR	-48	2	21	Female	Venda	0 cups	None	0.7	0.5	0.6	Right	11h30 15/10/2019	NA	2	2	4	3	"Wasn't too concerned about skin damage. Trusted enough precautions had been taken. Anxious due to anticipation, maybe a bit more anxious about the right arm".	2	2	2	2	2	2	2	2	2	2	2	2	2	2	2	2	2	2	2	2	2	2	2	2	2	2	2
STM07	56	test	right	estim	30	2	21	Female	Venda	0 cups	None	0.7	0.5	0.6	Right	11h30 15/10/2019	NA	2	2	4	3	"Wasn't too concerned about skin damage. Trusted enough precautions had been taken. Anxious due to anticipation, maybe a bit more anxious about the right arm".	2	2	2	2	2	2	2	2	2	2	2	2	2	2	2	2	2	2	2	2	2	2	2	2	2	2	2
STM07	56	test	right	256	-5	2	21	Female	Venda	0 cups	None	0.7	0.5	0.6	Right	11h30 15/10/2019	NA	2	2	4	3	"Wasn't too concerned about skin damage. Trusted enough precautions had been taken. Anxious due to anticipation, maybe a bit more anxious about the right arm".	2	2	2	2	2	2	2	2	2	2	2	2	2	2	2	2	2	2	2	2	2	2	2	2	2	2	2
STM07	56	test	right	VFF	-49	2	21	Female	Venda	0 cups	None	0.7	0.5	0.6	Right	11h30 15/10/2019	NA	2	2	4	3	"Wasn't too concerned about skin damage. Trusted enough precautions had been taken. Anxious due to anticipation, maybe a bit more anxious about the right arm".	2	2	2	2	2	2	2	2	2	2	2	2	2	2	2	2	2	2	2	2	2	2	2	2	2	2	2
STM07	56	test	right	BR	-48	2	21	Female	Venda	0 cups	None	0.7	0.5	0.6	Right	11h30 15/10/2019	NA	2	2	4	3	"Wasn't too concerned about skin damage. Trusted enough precautions had been taken. Anxious due to anticipation, maybe a bit more anxious about the right arm".	2	2	2	2	2	2	2	2	2	2	2	2	2	2	2	2	2	2	2	2	2	2	2	2	2	2	2
STM07	56	test	right	128	0	2	21	Female	Venda	0 cups	None	0.7	0.5	0.6	Right	11h30 15/10/2019	NA	2	2	4	3	"Wasn't too concerned about skin damage. Trusted enough precautions had been taken. Anxious due to anticipation, maybe a bit more anxious about the right arm".	2	2	2	2	2	2	2	2	2	2	2	2	2	2	2	2	2	2	2	2	2	2	2	2	2	2	2
STM07	56	test	right	CW	-49	2	21	Female	Venda	0 cups	None	0.7	0.5	0.6	Right	11h30 15/10/2019	NA	2	2	4	3	"Wasn't too concerned about skin damage. Trusted enough precautions had been taken. Anxious due to anticipation, maybe a bit more anxious about the right arm".	2	2	2	2	2	2	2	2	2	2	2	2	2	2	2	2	2	2	2	2	2	2	2	2	2	2	2
STM07	56	test	left	estim	30	2	21	Female	Venda	0 cups	None	0.7	0.5	0.6	Right	11h30 15/10/2019	NA	2	2	4	3	"Wasn't too concerned about skin damage. Trusted enough precautions had been taken. Anxious due to anticipation, maybe a bit more anxious about the right arm".	2	2	2	2	2	2	2	2	2	2	2	2	2	2	2	2	2	2	2	2	2	2	2	2	2	2	2
STM07	56	test	left	256	5	2	21	Female	Venda	0 cups	None	0.7	0.5	0.6	Right	11h30 15/10/2019	NA	2	2	4	3	"Wasn't too concerned about skin damage. Trusted enough precautions had been taken. Anxious due to anticipation, maybe a bit more anxious about the right arm".	2	2	2	2	2	2	2	2	2	2	2	2	2	2	2	2	2	2	2	2	2	2	2	2	2	2	2
STM07	56	test	left	VFF	-45	2	21	Female	Venda	0 cups	None	0.7	0.5	0.6	Right	11h30 15/10/2019	NA	2	2	4	3	"Wasn't too concerned about skin damage. Trusted enough precautions had been taken. Anxious due to anticipation, maybe a bit more anxious about the right arm".	2	2	2	2	2	2	2	2	2	2	2	2	2	2	2	2	2	2	2	2	2	2	2	2	2	2	2
STM07	56	test	left	BR	-45	2	21	Female	Venda	0 cups	None	0.7	0.5	0.6	Right	11h30 15/10/2019	NA	2	2	4	3	"Wasn't too concerned about skin damage. Trusted enough precautions had been taken. Anxious due to anticipation, maybe a bit more anxious about the right arm".	2	2	2	2	2	2	2	2	2	2	2	2	2	2	2	2	2	2	2	2	2	2	2	2	2	2	2
STM07	56	test	left	128	-5	2	21	Female	Venda	0 cups	None	0.7	0.5	0.6	Right	11h30 15/10/2019	NA	2	2	4	3	"Wasn't too concerned about skin damage. Trusted enough precautions had been taken. Anxious due to anticipation, maybe a bit more anxious about the right arm".	2	2	2	2	2	2	2	2	2	2	2	2	2	2	2	2	2	2	2	2	2	2	2	2	2	2	2
STM07	56	test	left	CW	-49	2	21	Female	Venda	0 cups	None	0.7	0.5	0.6	Right	11h30 15/10/2019	NA	2	2	4	3	"Wasn't too concerned about skin damage. Trusted enough precautions had been taken. Anxious due to anticipation, maybe a bit more anxious about the right arm".	2	2	2	2	2	2	2	2	2	2	2	2	2	2	2	2	2	2	2	2	2	2	2	2	2	2	2
STM07	60	test_sa	right	E	6	2	21	Female	Venda	0 cups	None	0.7	0.5	0.6	Right	11h30 15/10/2019	NA	2	2	4	3	"Wasn't too concerned about skin damage. Trusted enough precautions had been taken. Anxious due to anticipation, maybe a bit more anxious about the right arm".	2	2	2	2	2	2	2	2	2	2	2	2	2	2	2	2	2	2	2	2	2	2	2	2	2	2	2
STM07	60	test_sa	right	A	7	2	21	Female	Venda	0 cups	None	0.7	0.5	0.6	Right	11h30 15/10/2019	NA	2	2	4	3	"Wasn't too concerned about skin damage. Trusted enough precautions had been taken. Anxious due to anticipation, maybe a bit more anxious about the right arm".	2	2	2	2	2	2	2	2	2	2	2	2	2	2	2	2	2	2	2	2	2	2	2	2	2	2	2
STM07	60	test_sa	right	D	2	2	21	Female	Venda	0 cups	None	0.7	0.5	0.6	Right	11h30 15/10/2019	NA	2	2	4	3	"Wasn't too concerned about skin damage. Trusted enough precautions had been taken. Anxious due to anticipation, maybe a bit more anxious about the right arm".	2	2	2	2	2	2	2	2	2	2	2	2	2	2	2	2	2	2	2	2	2	2	2	2	2	2	2
STM07	60	test_sa	right	H	0	2	21	Female	Venda	0 cups	None	0.7	0.5	0.6	Right	11h30 15/10/2019	NA	2	2	4	3	"Wasn't too concerned about skin damage. Trusted enough precautions had been taken. Anxious due to anticipation, maybe a bit more anxious about the right arm".	2	2	2	2	2	2	2	2	2	2	2	2	2	2	2	2	2	2	2	2	2	2	2	2	2	2	2
STM07	60	test_sa	right	C	2	2	21	Female	Venda	0 cups	None	0.7	0.5	0.6	Right	11h30 15/10/2019	NA	2	2	4	3	"Wasn't too concerned about skin damage. Trusted enough precautions had been taken. Anxious due to anticipation, maybe a bit more anxious about the right arm".	2	2	2	2	2	2	2	2	2	2	2	2	2	2	2	2	2	2	2	2	2	2	2	2	2	2	2
STM07	60	test_sa	right	G	2	2	21	Female	Venda	0 cups	None	0.7	0.5	0.6	Right	11h30 15/10/2019	NA	2	2	4	3	"Wasn't too concerned about skin damage. Trusted enough precautions had been taken. Anxious due to anticipation, maybe a bit more anxious about the right arm".	2	2	2	2	2	2	2	2	2	2	2	2	2	2	2	2	2	2	2	2	2	2	2	2	2	2	2
STM07	60	test_sa	right	B	5	2	21	Female	Venda	0 cups	None	0.7	0.5	0.6	Right	11h30 15/10/2019	NA	2	2	4	3	"Wasn't too concerned about skin damage. Trusted enough precautions had been taken. Anxious due to anticipation, maybe a bit more anxious about the right arm".	2	2	2	2	2	2	2	2	2	2	2	2	2	2	2	2	2	2	2	2	2	2	2	2	2	2	2
STM07	60	test_sa	right	F	2	2	21	Female	Venda	0 cups	None	0.7	0.5	0.6	Right	11h30 15/10/2019	NA	2	2	4	3	"Wasn't too concerned about skin damage. Trusted enough precautions had been taken. Anxious due to anticipation, maybe a bit more anxious about the right arm".	2	2	2	2	2	2	2	2	2	2	2	2	2	2	2	2	2	2	2	2	2	2	2	2	2	2	2
STM07	60	test_sa	left	E	5	2	21	Female	Venda	0 cups	None	0.7	0.5	0.6	Right	11h30 15/10/2019	NA	2	2	4	3	"Wasn't too concerned about skin damage. Trusted enough precautions had been taken. Anxious due to anticipation, maybe a bit more anxious about the right arm".	2	2	2	2	2	2	2	2	2	2	2	2	2	2	2	2	2	2	2	2	2	2	2	2	2	2	2
STM07	60	test_sa	left	A	7	2	21	Female	Venda	0 cups	None	0.7	0.5	0.6	Right	11h30 15/10/2019	NA	2	2	4	3	"Wasn't too concerned about skin damage. Trusted enough precautions had been taken. Anxious due to anticipation, maybe a bit more anxious about the right arm".	2	2	2	2	2	2	2	2	2	2	2	2	2	2	2	2	2	2	2	2	2	2	2	2	2	2	2
STM07	60	test_sa	left	D	3	2	21	Female	Venda	0 cups	None	0.7	0.5	0.6	Right	11h30 15/10/2019	NA	2	2	4	3	"Wasn't too concerned about skin damage. Trusted enough precautions had been taken. Anxious due to anticipation, maybe a bit more anxious about the right arm".	2	2	2	2	2	2	2	2	2	2	2	2	2	2	2	2	2	2	2	2	2	2	2	2	2	2	2
STM07	60	test_sa	left	H	4	2	21	Female	Venda	0 cups	None	0.7	0.5	0.6	Right	11h30 15/10/2019	NA	2	2	4	3	"Wasn't too concerned about skin damage. Trusted enough precautions had been taken. Anxious due to anticipation, maybe a bit more anxious about the right arm".	2	2	2	2	2	2	2	2	2	2	2	2	2	2	2	2	2	2	2	2	2	2	2	2	2	2	2
STM07	60	test_sa	left	C	2	2	21	Female	Venda	0 cups	None	0.7	0.5	0.6	Right	11h30 15/10/2019	NA	2	2	4	3	"Wasn't too concerned about skin damage. Trusted enough precautions had been taken. Anxious due to anticipation, maybe a bit more anxious about the right arm".	2	2	2	2	2	2	2	2	2	2	2	2	2	2	2	2	2	2	2	2	2	2	2	2	2	2	2
STM07	60	test_sa	left	G	2	2	21	Female	Venda	0 cups	None	0.7	0.5	0.6	Right	11h30 15/10/2019	NA	2	2	4	3	"Wasn't too concerned about skin damage. Trusted enough precautions had been taken. Anxious due to anticipation, maybe a bit more anxious about the right arm".	2	2	2	2	2	2	2	2	2	2	2	2	2	2	2	2	2	2	2	2	2	2	2	2	2	2	2
STM07	60	test_sa	left	B	1	2	21	Female	Venda	0 cups	None	0.7	0.5	0.6	Right	11h30 15/10/2019	NA	2	2	4	3	"Wasn't too concerned about skin damage. Trusted enough precautions had been taken. Anxious due to anticipation, maybe a bit more anxious about the right arm".	2	2	2	2	2	2	2	2	2	2	2	2	2	2	2	2	2	2	2	2	2	2	2	2	2	2	2
STM07	60	test_sa	left	F	2	2	21	Female	Venda	0 cups	None	0.7	0.5	0.6	Right	11h30 15/10/2019	NA	2	2	4	3	"Wasn't too concerned about skin damage. Trusted enough precautions had been taken. Anxious due to anticipation, maybe a bit more anxious about the right arm".	2	2	2	2	2	2	2	2	2	2	2	2	2	2	2	2	2	2	2	2	2	2	2	2	2	2	2
STM08	15	orientation	right	CW	-40	1	21	Female	Shona	0 cups	None	0.5	1.7	1.1	Right	13h30 15/10/2019	1 cup green tea	3	3	4	4	"The anticipation of the HFS made her feel anxious. Wasn't too concerned about the rating on the screen. Trusted it wasn't going to damage the skin".	1	2	2	2	2	2	2	2	2	2	2	2	2	2	2	2	2	2	1	2	2	2	2	2	2	2	2
STM08	15	orientation	right	BR	-48	1	21	Female	Shona	0 cups	None	0.5	1.7	1.1	Right	13h30 15/10/2019	1 cup green tea	3	3	4	4	"The anticipation of the HFS made her feel anxious. Wasn't too concerned about the rating on the screen. Trusted it wasn't going to damage the skin".	1	2	2	2	2	2	2	2	2	2	2	2	2	2	2	2	2	2	1	2	2	2	2	2	2	2	2
STM08	15	orientation	right	VFF	-25	1	21	Female	Shona	0 cups	None	0.5	1.7	1.1	Right	13h30 15/10/2019	1 cup green tea	3	3	4	4	"The anticipation of the HFS made her feel anxious. Wasn't too concerned about the rating on the screen. Trusted it wasn't going to damage the skin".	1	2	2	2	2	2	2	2	2	2	2	2	2	2	2	2	2	2	1	2	2	2	2	2	2	2	2
STM08	15	orientation	right	128	-10	1	21	Female	Shona	0 cups	None	0.5	1.7	1.1	Right	13h30 15/10/2019	1 cup green tea	3	3	4	4	"The anticipation of the HFS made her feel anxious. Wasn't too concerned about the rating on the screen. Trusted it wasn't going to damage the skin".	1	2	2	2	2	2	2	2	2	2	2	2	2	2	2	2	2	2	1	2	2	2	2	2	2	2	2
STM08	15	orientation	right	256	-5	1	21	Female	Shona	0 cups	None	0.5	1.7	1.1	Right	13h30 15/10/2019	1 cup green tea	3	3	4	4	"The anticipation of the HFS made her feel anxious. Wasn't too concerned about the rating on the screen. Trusted it wasn't going to damage the skin".	1	2	2	2	2	2	2	2	2	2	2	2	2	2	2	2	2	2	1	2	2	2	2	2	2	2	2
STM08	15	orientation	right	estim	NA	1	21	Female	Shona	0 cups	None	0.5	1.7	1.1	Right	13h30 15/10/2019	1 cup green tea	3	3	4	4	"The anticipation of the HFS made her feel anxious. Wasn't too concerned about the rating on the screen. Trusted it wasn't going to damage the skin".	1	2	2	2	2	2	2	2	2	2	2	2	2	2	2	2	2	2	1	2	2	2	2	2	2	2	2
STM08	15	orientation	left	CW	-48	1	21	Female	Shona	0 cups	None	0.5	1.7	1.1	Right	13h30 15/10/2019	1 cup green tea	3	3	4	4	"The anticipation of the HFS made her feel anxious. Wasn't too concerned about the rating on the screen. Trusted it wasn't going to damage the skin".	1	2	2	2	2	2	2	2	2	2	2	2	2	2	2	2	2	2	1	2	2	2	2	2	2	2	2
STM08	15	orientation	left	BR	-45	1	21	Female	Shona	0 cups	None	0.5	1.7	1.1	Right	13h30 15/10/2019	1 cup green tea	3	3	4	4	"The anticipation of the HFS made her feel anxious. Wasn't too concerned about the rating on the screen. Trusted it wasn't going to damage the skin".	1	2	2	2	2	2	2	2	2	2	2	2	2	2	2	2	2	2	1	2	2	2	2	2	2	2	2
STM08	15	orientation	left	VFF	-40	1	21	Female	Shona	0 cups	None	0.5	1.7	1.1	Right	13h30 15/10/2019	1 cup green tea	3	3	4	4	"The anticipation of the HFS made her feel anxious. Wasn't too concerned about the rating on the screen. Trusted it wasn't going to damage the skin".	1	2	2	2	2	2	2	2	2	2	2	2	2	2	2	2	2	2	1	2	2	2	2	2	2	2	2
STM08	15	orientation	left	128	-20	1	21	Female	Shona	0 cups	None	0.5	1.7	1.1	Right	13h30 15/10/2019	1 cup green tea	3	3	4	4	"The anticipation of the HFS made her feel anxious. Wasn't too concerned about the rating on the screen. Trusted it wasn't going to damage the skin".	1	2	2	2	2	2	2	2	2	2	2	2	2	2	2	2	2	2	1	2	2	2	2	2	2	2	2
STM08	15	orientation	left	256	-10	1	21	Female	Shona	0 cups	None	0.5	1.7	1.1	Right	13h30 15/10/2019	1 cup green tea	3	3	4	4	"The anticipation of the HFS made her feel anxious. Wasn't too concerned about the rating on the screen. Trusted it wasn't going to damage the skin".	1	2	2	2	2	2	2	2	2	2	2	2	2	2	2	2	2	2	1	2	2	2	2	2	2	2	2
STM08	15	orientation	left	estim	NA	1	21	Female	Shona	0 cups	None	0.5	1.7	1.1	Right	13h30 15/10/2019	1 cup green tea	3	3	4	4	"The anticipation of the HFS made her feel anxious. Wasn't too concerned about the rating on the screen. Trusted it wasn't going to damage the skin".	1	2	2	2	2	2	2	2	2	2	2	2	2	2	2	2	2	2	1	2	2	2	2	2	2	2	2
STM08	6	baseline	right	256	-15	1	21	Female	Shona	0 cups	None	0.5	1.7	1.1	Right	13h30 15/10/2019	1 cup green tea	3	3	4	4	"The anticipation of the HFS made her feel anxious. Wasn't too concerned about the rating on the screen. Trusted it wasn't going to damage the skin".	1	2	2	2	2	2	2	2	2	2	2	2	2	2	2	2	2	2	1	2	2	2	2	2	2	2	2
STM08	6	baseline	right	BR	-48	1	21	Female	Shona	0 cups	None	0.5	1.7	1.1	Right	13h30 15/10/2019	1 cup green tea	3	3	4	4	"The anticipation of the HFS made her feel anxious. Wasn't too concerned about the rating on the screen. Trusted it wasn't going to damage the skin".	1	2	2	2	2	2	2	2	2	2	2	2	2	2	2	2	2	2	1	2	2	2	2	2	2	2	2
STM08	6	baseline	right	CW	-45	1	21	Female	Shona	0 cups	None	0.5	1.7	1.1	Right	13h30 15/10/2019	1 cup green tea	3	3	4	4	"The anticipation of the HFS made her feel anxious. Wasn't too concerned about the rating on the screen. Trusted it wasn't going to damage the skin".	1	2	2	2	2	2	2	2	2	2	2	2	2	2	2	2	2	2	1	2	2	2	2	2	2	2	2
STM08	6	baseline	right	128	-20	1	21	Female	Shona	0 cups	None	0.5	1.7	1.1	Right	13h30 15/10/2019	1 cup green tea	3	3	4	4	"The anticipation of the HFS made her feel anxious. Wasn't too concerned about the rating on the screen. Trusted it wasn't going to damage the skin".	1	2	2	2	2	2	2	2	2	2	2	2	2	2	2	2	2	2	1	2	2	2	2	2	2	2	2
STM08	6	baseline	right	estim	-30	1	21	Female	Shona	0 cups	None	0.5	1.7	1.1	Right	13h30 15/10/2019	1 cup green tea	3	3	4	4	"The anticipation of the HFS made her feel anxious. Wasn't too concerned about the rating on the screen. Trusted it wasn't going to damage the skin".	1	2	2	2	2	2	2	2	2	2	2	2	2	2	2	2	2	2	1	2	2	2	2	2	2	2	2
STM08	6	baseline	right	VFF	-45	1	21	Female	Shona	0 cups	None	0.5	1.7	1.1	Right	13h30 15/10/2019	1 cup green tea	3	3	4	4	"The anticipation of the HFS made her feel anxious. Wasn't too concerned about the rating on the screen. Trusted it wasn't going to damage the skin".	1	2	2	2	2	2	2	2	2	2	2	2	2	2	2	2	2	2	1	2	2	2	2	2	2	2	2
STM08	6	baseline	left	256	-10	1	21	Female	Shona	0 cups	None	0.5	1.7	1.1	Right	13h30 15/10/2019	1 cup green tea	3	3	4	4	"The anticipation of the HFS made her feel anxious. Wasn't too concerned about the rating on the screen. Trusted it wasn't going to damage the skin".	1	2	2	2	2	2	2	2	2	2	2	2	2	2	2	2	2	2	1	2	2	2	2	2	2	2	2
STM08	6	baseline	left	BR	-48	1	21	Female	Shona	0 cups	None	0.5	1.7	1.1	Right	13h30 15/10/2019	1 cup green tea	3	3	4	4	"The anticipation of the HFS made her feel anxious. Wasn't too concerned about the rating on the screen. Trusted it wasn't going to damage the skin".	1	2	2	2	2	2	2	2	2	2	2	2	2	2	2	2	2	2	1	2	2	2	2	2	2	2	2
STM08	6	baseline	left	CW	-49	1	21	Female	Shona	0 cups	None	0.5	1.7	1.1	Right	13h30 15/10/2019	1 cup green tea	3	3	4	4	"The anticipation of the HFS made her feel anxious. Wasn't too concerned about the rating on the screen. Trusted it wasn't going to damage the skin".	1	2	2	2	2	2	2	2	2	2	2	2	2	2	2	2	2	2	1	2	2	2	2	2	2	2	2
STM08	6	baseline	left	128	-30	1	21	Female	Shona	0 cups	None	0.5	1.7	1.1	Right	13h30 15/10/2019	1 cup green tea	3	3	4	4	"The anticipation of the HFS made her feel anxious. Wasn't too concerned about the rating on the screen. Trusted it wasn't going to damage the skin".	1	2	2	2	2	2	2	2	2	2	2	2	2	2	2	2	2	2	1	2	2	2	2	2	2	2	2
STM08	6	baseline	left	estim	-15	1	21	Female	Shona	0 cups	None	0.5	1.7	1.1	Right	13h30 15/10/2019	1 cup green tea	3	3	4	4	"The anticipation of the HFS made her feel anxious. Wasn't too concerned about the rating on the screen. Trusted it wasn't going to damage the skin".	1	2	2	2	2	2	2	2	2	2	2	2	2	2	2	2	2	2	1	2	2	2	2	2	2	2	2
STM08	6	baseline	left	VFF	-45	1	21	Female	Shona	0 cups	None	0.5	1.7	1.1	Right	13h30 15/10/2019	1 cup green tea	3	3	4	4	"The anticipation of the HFS made her feel anxious. Wasn't too concerned about the rating on the screen. Trusted it wasn't going to damage the skin".	1	2	2	2	2	2	2	2	2	2	2	2	2	2	2	2	2	2	1	2	2	2	2	2	2	2	2
STM08	4	baseline	right	256	-20	1	21	Female	Shona	0 cups	None	0.5	1.7	1.1	Right	13h30 15/10/2019	1 cup green tea	3	3	4	4	"The anticipation of the HFS made her feel anxious. Wasn't too concerned about the rating on the screen. Trusted it wasn't going to damage the skin".	1	2	2	2	2	2	2	2	2	2	2	2	2	2	2	2	2	2	1	2	2	2	2	2	2	2	2
STM08	4	baseline	right	VFF	-25	1	21	Female	Shona	0 cups	None	0.5	1.7	1.1	Right	13h30 15/10/2019	1 cup green tea	3	3	4	4	"The anticipation of the HFS made her feel anxious. Wasn't too concerned about the rating on the screen. Trusted it wasn't going to damage the skin".	1	2	2	2	2	2	2	2	2	2	2	2	2	2	2	2	2	2	1	2	2	2	2	2	2	2	2
STM08	4	baseline	right	CW	-48	1	21	Female	Shona	0 cups	None	0.5	1.7	1.1	Right	13h30 15/10/2019	1 cup green tea	3	3	4	4	"The anticipation of the HFS made her feel anxious. Wasn't too concerned about the rating on the screen. Trusted it wasn't going to damage the skin".	1	2	2	2	2	2	2	2	2	2	2	2	2	2	2	2	2	2	1	2	2	2	2	2	2	2	2
STM08	4	baseline	right	BR	-45	1	21	Female	Shona	0 cups	None	0.5	1.7	1.1	Right	13h30 15/10/2019	1 cup green tea	3	3	4	4	"The anticipation of the HFS made her feel anxious. Wasn't too concerned about the rating on the screen. Trusted it wasn't going to damage the skin".	1	2	2	2	2	2	2	2	2	2	2	2	2	2	2	2	2	2	1	2	2	2	2	2	2	2	2
STM08	4	baseline	right	128	-15	1	21	Female	Shona	0 cups	None	0.5	1.7	1.1	Right	13h30 15/10/2019	1 cup green tea	3	3	4	4	"The anticipation of the HFS made her feel anxious. Wasn't too concerned about the rating on the screen. Trusted it wasn't going to damage the skin".	1	2	2	2	2	2	2	2	2	2	2	2	2	2	2	2	2	2	1	2	2	2	2	2	2	2	2
STM08	4	baseline	right	estim	-10	1	21	Female	Shona	0 cups	None	0.5	1.7	1.1	Right	13h30 15/10/2019	1 cup green tea	3	3	4	4	"The anticipation of the HFS made her feel anxious. Wasn't too concerned about the rating on the screen. Trusted it wasn't going to damage the skin".	1	2	2	2	2	2	2	2	2	2	2	2	2	2	2	2	2	2	1	2	2	2	2	2	2	2	2
STM08	4	baseline	left	256	-10	1	21	Female	Shona	0 cups	None	0.5	1.7	1.1	Right	13h30 15/10/2019	1 cup green tea	3	3	4	4	"The anticipation of the HFS made her feel anxious. Wasn't too concerned about the rating on the screen. Trusted it wasn't going to damage the skin".	1	2	2	2	2	2	2	2	2	2	2	2	2	2	2	2	2	2	1	2	2	2	2	2	2	2	2
STM08	4	baseline	left	VFF	-40	1	21	Female	Shona	0 cups	None	0.5	1.7	1.1	Right	13h30 15/10/2019	1 cup green tea	3	3	4	4	"The anticipation of the HFS made her feel anxious. Wasn't too concerned about the rating on the screen. Trusted it wasn't going to damage the skin".	1	2	2	2	2	2	2	2	2	2	2	2	2	2	2	2	2	2	1	2	2	2	2	2	2	2	2
STM08	4	baseline	left	CW	-48	1	21	Female	Shona	0 cups	None	0.5	1.7	1.1	Right	13h30 15/10/2019	1 cup green tea	3	3	4	4	"The anticipation of the HFS made her feel anxious. Wasn't too concerned about the rating on the screen. Trusted it wasn't going to damage the skin".	1	2	2	2	2	2	2	2	2	2	2	2	2	2	2	2	2	2	1	2	2	2	2	2	2	2	2
STM08	4	baseline	left	BR	-45	1	21	Female	Shona	0 cups	None	0.5	1.7	1.1	Right	13h30 15/10/2019	1 cup green tea	3	3	4	4	"The anticipation of the HFS made her feel anxious. Wasn't too concerned about the rating on the screen. Trusted it wasn't going to damage the skin".	1	2	2	2	2	2	2	2	2	2	2	2	2	2	2	2	2	2	1	2	2	2	2	2	2	2	2
STM08	4	baseline	left	128	-25	1	21	Female	Shona	0 cups	None	0.5	1.7	1.1	Right	13h30 15/10/2019	1 cup green tea	3	3	4	4	"The anticipation of the HFS made her feel anxious. Wasn't too concerned about the rating on the screen. Trusted it wasn't going to damage the skin".	1	2	2	2	2	2	2	2	2	2	2	2	2	2	2	2	2	2	1	2	2	2	2	2	2	2	2
STM08	4	baseline	left	estim	-10	1	21	Female	Shona	0 cups	None	0.5	1.7	1.1	Right	13h30 15/10/2019	1 cup green tea	3	3	4	4	"The anticipation of the HFS made her feel anxious. Wasn't too concerned about the rating on the screen. Trusted it wasn't going to damage the skin".	1	2	2	2	2	2	2	2	2	2	2	2	2	2	2	2	2	2	1	2	2	2	2	2	2	2	2
STM08	2	baseline	right	estim	-10	1	21	Female	Shona	0 cups	None	0.5	1.7	1.1	Right	13h30 15/10/2019	1 cup green tea	3	3	4	4	"The anticipation of the HFS made her feel anxious. Wasn't too concerned about the rating on the screen. Trusted it wasn't going to damage the skin".	1	2	2	2	2	2	2	2	2	2	2	2	2	2	2	2	2	2	1	2	2	2	2	2	2	2	2
STM08	2	baseline	right	BR	-40	1	21	Female	Shona	0 cups	None	0.5	1.7	1.1	Right	13h30 15/10/2019	1 cup green tea	3	3	4	4	"The anticipation of the HFS made her feel anxious. Wasn't too concerned about the rating on the screen. Trusted it wasn't going to damage the skin".	1	2	2	2	2	2	2	2	2	2	2	2	2	2	2	2	2	2	1	2	2	2	2	2	2	2	2
STM08	2	baseline	right	128	-25	1	21	Female	Shona	0 cups	None	0.5	1.7	1.1	Right	13h30 15/10/2019	1 cup green tea	3	3	4	4	"The anticipation of the HFS made her feel anxious. Wasn't too concerned about the rating on the screen. Trusted it wasn't going to damage the skin".	1	2	2	2	2	2	2	2	2	2	2	2	2	2	2	2	2	2	1	2	2	2	2	2	2	2	2
STM08	2	baseline	right	VFF	-40	1	21	Female	Shona	0 cups	None	0.5	1.7	1.1	Right	13h30 15/10/2019	1 cup green tea	3	3	4	4	"The anticipation of the HFS made her feel anxious. Wasn't too concerned about the rating on the screen. Trusted it wasn't going to damage the skin".	1	2	2	2	2	2	2	2	2	2	2	2	2	2	2	2	2	2	1	2	2	2	2	2	2	2	2
STM08	2	baseline	right	256	-15	1	21	Female	Shona	0 cups	None	0.5	1.7	1.1	Right	13h30 15/10/2019	1 cup green tea	3	3	4	4	"The anticipation of the HFS made her feel anxious. Wasn't too concerned about the rating on the screen. Trusted it wasn't going to damage the skin".	1	2	2	2	2	2	2	2	2	2	2	2	2	2	2	2	2	2	1	2	2	2	2	2	2	2	2
STM08	2	baseline	right	CW	-48	1	21	Female	Shona	0 cups	None	0.5	1.7	1.1	Right	13h30 15/10/2019	1 cup green tea	3	3	4	4	"The anticipation of the HFS made her feel anxious. Wasn't too concerned about the rating on the screen. Trusted it wasn't going to damage the skin".	1	2	2	2	2	2	2	2	2	2	2	2	2	2	2	2	2	2	1	2	2	2	2	2	2	2	2
STM08	2	baseline	left	estim	-10	1	21	Female	Shona	0 cups	None	0.5	1.7	1.1	Right	13h30 15/10/2019	1 cup green tea	3	3	4	4	"The anticipation of the HFS made her feel anxious. Wasn't too concerned about the rating on the screen. Trusted it wasn't going to damage the skin".	1	2	2	2	2	2	2	2	2	2	2	2	2	2	2	2	2	2	1	2	2	2	2	2	2	2	2
STM08	2	baseline	left	BR	-47	1	21	Female	Shona	0 cups	None	0.5	1.7	1.1	Right	13h30 15/10/2019	1 cup green tea	3	3	4	4	"The anticipation of the HFS made her feel anxious. Wasn't too concerned about the rating on the screen. Trusted it wasn't going to damage the skin".	1	2	2	2	2	2	2	2	2	2	2	2	2	2	2	2	2	2	1	2	2	2	2	2	2	2	2
STM08	2	baseline	left	128	-25	1	21	Female	Shona	0 cups	None	0.5	1.7	1.1	Right	13h30 15/10/2019	1 cup green tea	3	3	4	4	"The anticipation of the HFS made her feel anxious. Wasn't too concerned about the rating on the screen. Trusted it wasn't going to damage the skin".	1	2	2	2	2	2	2	2	2	2	2	2	2	2	2	2	2	2	1	2	2	2	2	2	2	2	2
STM08	2	baseline	left	VFF	-48	1	21	Female	Shona	0 cups	None	0.5	1.7	1.1	Right	13h30 15/10/2019	1 cup green tea	3	3	4	4	"The anticipation of the HFS made her feel anxious. Wasn't too concerned about the rating on the screen. Trusted it wasn't going to damage the skin".	1	2	2	2	2	2	2	2	2	2	2	2	2	2	2	2	2	2	1	2	2	2	2	2	2	2	2
STM08	2	baseline	left	256	-15	1	21	Female	Shona	0 cups	None	0.5	1.7	1.1	Right	13h30 15/10/2019	1 cup green tea	3	3	4	4	"The anticipation of the HFS made her feel anxious. Wasn't too concerned about the rating on the screen. Trusted it wasn't going to damage the skin".	1	2	2	2	2	2	2	2	2	2	2	2	2	2	2	2	2	2	1	2	2	2	2	2	2	2	2
STM08	2	baseline	left	CW	-48	1	21	Female	Shona	0 cups	None	0.5	1.7	1.1	Right	13h30 15/10/2019	1 cup green tea	3	3	4	4	"The anticipation of the HFS made her feel anxious. Wasn't too concerned about the rating on the screen. Trusted it wasn't going to damage the skin".	1	2	2	2	2	2	2	2	2	2	2	2	2	2	2	2	2	2	1	2	2	2	2	2	2	2	2
STM08	0	hfs	right	hfs_train	25	1	21	Female	Shona	0 cups	None	0.5	1.7	1.1	Right	13h30 15/10/2019	1 cup green tea	3	3	4	4	"The anticipation of the HFS made her feel anxious. Wasn't too concerned about the rating on the screen. Trusted it wasn't going to damage the skin".	1	2	2	2	2	2	2	2	2	2	2	2	2	2	2	2	2	2	1	2	2	2	2	2	2	2	2
STM08	0	hfs	right	hfs_train	30	1	21	Female	Shona	0 cups	None	0.5	1.7	1.1	Right	13h30 15/10/2019	1 cup green tea	3	3	4	4	"The anticipation of the HFS made her feel anxious. Wasn't too concerned about the rating on the screen. Trusted it wasn't going to damage the skin".	1	2	2	2	2	2	2	2	2	2	2	2	2	2	2	2	2	2	1	2	2	2	2	2	2	2	2
STM08	0	hfs	right	hfs_train	30	1	21	Female	Shona	0 cups	None	0.5	1.7	1.1	Right	13h30 15/10/2019	1 cup green tea	3	3	4	4	"The anticipation of the HFS made her feel anxious. Wasn't too concerned about the rating on the screen. Trusted it wasn't going to damage the skin".	1	2	2	2	2	2	2	2	2	2	2	2	2	2	2	2	2	2	1	2	2	2	2	2	2	2	2
STM08	0	hfs	right	hfs_train	40	1	21	Female	Shona	0 cups	None	0.5	1.7	1.1	Right	13h30 15/10/2019	1 cup green tea	3	3	4	4	"The anticipation of the HFS made her feel anxious. Wasn't too concerned about the rating on the screen. Trusted it wasn't going to damage the skin".	1	2	2	2	2	2	2	2	2	2	2	2	2	2	2	2	2	2	1	2	2	2	2	2	2	2	2
STM08	0	hfs	right	hfs_train	40	1	21	Female	Shona	0 cups	None	0.5	1.7	1.1	Right	13h30 15/10/2019	1 cup green tea	3	3	4	4	"The anticipation of the HFS made her feel anxious. Wasn't too concerned about the rating on the screen. Trusted it wasn't going to damage the skin".	1	2	2	2	2	2	2	2	2	2	2	2	2	2	2	2	2	2	1	2	2	2	2	2	2	2	2
[truncated: 3,558 more rows]
[truncated: 29 more columns]
