# Supplementary material for: The influence of a manipulation of threat on experimentally-induced secondary hyperalgesia
Source: PeerJ. 2022 Jun 20;10:e13512. doi: 10.7717/peerj.13512 (PMC9220919; doi:10.7717/peerj.13512)
Supplement: Supplemental Information 10 [file peerj-10-13512-s010.csv]

id	Group_allocation	Age	Sex	Ethnicity	Detection_threshold_R	Detection_threshold_L	Intensity_used	Dominance	Time_and_day
STM01	2	51	Female	Afrikaans	1.9	1.7	1.8	Left	14h00 04/10/2019
STM02	2	19	Male	Pedi	1.5	1.0	1.3	Right	11h30 07/10/2019
STM03a	1	19	Male	English	2.3	2.8	2.6	Right	13h40 08/10/2019
STM04	2	26	Female	Pedi	0.09	1.0	1.0	Right	09h30 09/10/2019
STM05	2	21	Female	Shona	0.9	1.6	1.3	Right	11h30 09/10/2019
STM06	1	22	Female	Englsih	1.1	1.1	1.1	Right	15h00 14/10/2019
STM07	2	21	Female	Venda	0.7	0.5	0.6	Right	11h30 15/10/2019
STM08	1	21	Female	Shona	0.5	1.7	1.1	Right	13h30 15/10/2019
STM09	2	20	Male	English	1.7	2.6	2.1	Right	15h30 15/10/2019
STM10	1	36	Male	Shona (Zimbabwean)	2.0	2.8	2.4	Right	09h30 16/10/2019
STM11	1	21	Female	Shona (Zimbabwean)	2.5	1.5	2.0	Right	09h30 17/10/2019
STM12	1	21	Female	Zulu	2.2	1.7	2.0	Right	11h30 17/10/2019
STM13	2	23	Female	English	0.9	0.5	0.7	Right	13h30 17/10/2019
STM14	2	55	Female	English	1.5	0.9	1.2	Right	15h30 18/10/2019
STM15	1	26	Female	Venda	1.0	1.1	1.0	Right	11h45 21/20/2019
STM16	1	23	Female	isiXhosa	0.5	1.5	1.0	Left	09h30 22/10/2019
STM17	1	20	Male	isiXhosa	1.9	1.1	1.5	Ambidextrous	14h30 22/10/2019
STM18	1	24	Female	Afrikaans	1.0	0.7	0.9	Right	17h30 22/10/2019
STM19	2	30	Female	Swati	1.5	1.1	1.3	Right	10h30 23/10/2019
STM20	1	23	Female	Afrikaans	1.4	1.0	1.2	Right	13h30 04/11/2019
STM21	2	21	Male	English	3.8	1.7	2.8	Right	15h30 04/11/2019
STM22	2	19	Female	English	1.3	2.3	1.8	Right	11h30 05/11/2019
STM23	2	19	Male	English	2.9	2.4	2.7	Right	09h30 06/11/2019
STM24	1	21	Male	English	0.5	2.3	1.9	Right	15h00 07/11/2019
STM25	1	18	Male	English	1.5	2.2	1.9	Right	13h00 08/11/2019
STM26	2	29	Male	English	2.8	1.7	2.3	Right	18h00 14/11/2019
