# Supplementary material for: The influence of a manipulation of threat on experimentally-induced secondary hyperalgesia
Source: PeerJ. 2022 Jun 20;10:e13512. doi: 10.7717/peerj.13512 (PMC9220919; doi:10.7717/peerj.13512)
Supplement: Supplemental Information 11 [file peerj-10-13512-s011.csv]

id	Which are do you think received the HFS under a condition of threat?	Confidence_level
STM01	Left	2
STM02	Left	2
STM03a	Left	2
STM04	Right	1
STM05	Right	3
STM06	Left	3
STM07	Right	3
STM08	Left	2
STM09	Right	3
STM10	Left	2
STM11	Right	2
STM12	Left	2
STM13	Left	2
STM14	Left	3
STM15	Left	2
STM16	Right	2
STM17	Right	2
STM18	Left	2
STM19	Left	3
STM20	Left	2
STM21	Right	2
STM22	Left	2
STM23	Left	2
STM24	Left	2
STM25	Right	2
STM26	Right	2
